# Supplementary material for: Genome-wide association studies dissect the genetic networks underlying agronomical traits in soybean
Source: Genome Biol. 2017 Aug 24;18:161. doi: 10.1186/s13059-017-1289-9 (PMC5571659; doi:10.1186/s13059-017-1289-9)
Supplement: Supplementary file 1 — Summary of the 809 soybean accessions. (XLSX 55 kb) [file 13059_2017_1289_MOESM1_ESM.xlsx]

## Sheet: Sheet1
Supplementary Table S1 Summary of the 809 soybean accessions
PI CGN# & Name	NBT ID	Type	Origin	Depth	Coverage	Note	NCGRC* ID
Yu Shi Dou	IGDB-063	Landrace	Liaoning, China	8.22	0.8	Core collection
Yu Jiang Wu Yue Niu Mao Huang	IGDB-064	Landrace	Jiangsu, China	9.4	0.88	Core collection
You Pi Zhi Hei Dou	IGDB-065	Landrace	Shanxi, China	12.6	0.9	Core collection
Yi Zheng Da Li Huang Dou	IGDB-066	Landrace	Jiangsu, China	12.23	0.91	Core collection
Xin Xian Xiao Huang Dou	IGDB-067	Landrace	Shanxi, China	12.63	0.94	Core collection
Xiao Mi Dou	IGDB-068	Landrace	Shandong, China	7.85	0.89	Core collection	ZDD02913
Xiao Huang Dou	IGDB-069	Landrace	Guizhou, China	11.76	0.92	Core collection	ZDD01124
Xiao Bai Qi	IGDB-070	Landrace	Innermongolia, China	9.73	0.92	Core collection
Xiao Bai Dou	IGDB-071	Landrace	Shanxi, China	16.76	0.85	Core collection	ZDD08986
Xiang Dou No.4	IGDB-072	Landrace	Hunan, China	20.92	0.91	-
Xia Men Teng Zai Dou	IGDB-073	Landrace	Fujian, China	10.39	0.79	Core collection	ZDD06377
Xia Hei Dou	IGDB-074	Landrace	Shanxi, China	10.45	0.87	Core collection	ZDD02400
Tong an Zi Hong Dou	IGDB-075	Landrace	Fujian, China	10.54	0.79	Core collection	ZDD06378
Tian E Dan	IGDB-076	Landrace	Shandong, China	11.1	0.91	Core collection	ZDD00921
Tai Xin Niu Mao Huang Yi	IGDB-077	Landrace	Jiangsu, China	9.74	0.83	Core collection	ZDD04620
Sha Xin Dou	IGDB-078	Landrace	Jiangxi, China	11.26	0.93	Core collection	ZDD06494
Sha Xian Wu Dou	IGDB-079	Landrace	Fujian, China	11	0.91	Core collection	ZDD06438
Sha Xian Qin Dou	IGDB-080	Landrace	Fujian, China	11.04	0.77	Core collection	ZDD06413
Qing Dou	IGDB-081	Landrace	Liaoning, China	10.56	0.88	Core collection	ZDD00294
Pi Xian Nian Zhuang Liu Yue Xian	IGDB-082	Landrace	Jiangsu, China	12.54	0.92	Core collection	ZDD03740
Pi Xian Da Zi Huo Cao	IGDB-083	Landrace	Jiangsu, China	10.54	0.92	Core collection	ZDD03739
PI 89138	IGDB-084	Landrace	Hamgyong Puk, North Korea	12.89	0.94	Hyten et al (2006)
PI 88479	IGDB-085	Landrace	Jilin, China	13.5	0.92	-
PI 86024	IGDB-086	Landrace	Hokkaido, Japan	10.68	0.93	-	WDD00992
PI 84987A	IGDB-087	Landrace	Saitama, Japan	7.91	0.92	-
PI 84987	IGDB-088	Landrace	Saitama, Japan	28.62	0.93	-
PI 84631	IGDB-089	Landrace	Kyonggi, South Korea	11.34	0.93	-
PI 83945-3	IGDB-090	Landrace	Kyonggi, South Korea	10.36	0.93	-
PI 80837	IGDB-091	Landrace	Akita, Japan	22.13	0.93	-
PI 80822	IGDB-092	Landrace	Liaoning, China	12.19	0.94	-
PI 634883	IGDB-093	Improved cultivar	Illinois, United States	10.43	0.96	Core collection	WDD00569
PI 603756	IGDB-094	Landrace	Zhejiang, China	10.03	0.93	Hyten et al (2006)	ZDD05996
PI 603675	IGDB-095	Landrace	Jiangsu, China	12.85	0.92	Core collection	ZDD03797
PI 603596	IGDB-096	Landrace	Fujian, China	9.39	0.93	Hyten et al (2006)	ZDD14097
PI 603516	IGDB-097	Landrace	Shaanxi, China	20.25	0.94	Hyten et al (2006)	ZDD10609
PI 603424A	IGDB-098	Landrace	China	25.71	0.95	Hyten et al (2006)	ZDD007871
PI 603420	IGDB-099	Landrace	Innermongolia, China	7.54	0.9	Hyten et al (2006)	ZDD01501
PI 603384	IGDB-100	Landrace	Jilin, China	19.46	0.95	Hyten et al (2006)	ZDD17805
PI 603357	IGDB-101	Landrace	Jilin, China	11.51	0.93	Hyten et al (2006)	ZDD00490
PI 603336	IGDB-102	Landrace	Heilongjiang, China	24.53	0.95	Hyten et al (2006)	ZDD07155
PI 603318	IGDB-103	Landrace	Heilongjiang, China	15.01	0.94	Hyten et al (2006)	ZDD07000
PI 602991	IGDB-104	Landrace	Shandong, China	11.28	0.94	Hyten et al (2006)
PI 594788	IGDB-105	Landrace	Yunnan, China	13.34	0.94	Hyten et al (2006)
PI 594777	IGDB-106	Landrace	Yunnan, China	18	0.95	Hyten et al (2006)
PI 594629	IGDB-107	Landrace	Guizhou, China	18.39	0.94	Hyten et al (2006)
PI 594615	IGDB-108	Landrace	Guizhou, China	11.34	0.93	Hyten et al (2006)
PI 594579	IGDB-109	Landrace	Hunan, China	11.98	0.94	Hyten et al (2006)
PI 594451	IGDB-110	Landrace	Sichuan, China	17.93	0.94	Hyten et al (2006)
PI 594301	IGDB-111	Landrace	Japan	8.06	0.93	-
PI 591511	IGDB-112	Improved cultivar	Illinois, United States	14.65	0.96	-	WDD02039
PI 591495	IGDB-113	Improved cultivar	Illinois, United States	13.38	0.95	-	WDD02062
PI 588053A	IGDB-114	Landrace	Guangdong, China	12.61	0.93	Hyten et al (2006)
PI 587848	IGDB-115	Landrace	Hubei, China	10.22	0.92	-
PI 587752	IGDB-116	Landrace	Hubei, China	11.21	0.94	Hyten et al (2006)
PI 587666	IGDB-117	Landrace	Anhui, China	9.85	0.93	Hyten et al (2006)
PI 587552	IGDB-118	Landrace	Jiangsu, China	13.7	0.95	Hyten et al (2006)
PI 578457A	IGDB-119	Landrace	Vietnam	6.7	0.91	-
PI 567525	IGDB-120	Landrace	Shandong, China	11.84	0.94	Hyten et al (2006)
PI 567503	IGDB-121	Landrace	Hebei, China	20.09	0.92	Hyten et al (2006)
PI 567395	IGDB-122	Landrace	Shaanxi, China	6.78	0.92	Hyten et al (2006)
PI 567364	IGDB-123	Landrace	Ningxia, China	15	0.93	Hyten et al (2006)
PI 567298	IGDB-124	Landrace	Gansu, China	10.74	0.94	Hyten et al (2006)
PI 567293	IGDB-125	Landrace	Gansu, China	15.45	0.94	Hyten et al (2006)
PI 567258	IGDB-126	Landrace	Jiangxi, China	15.38	0.95	Hyten et al (2006)
PI 567189A	IGDB-127	Landrace	Vietnam	12.78	0.93	-
PI 567071A	IGDB-128	Landrace	Indonesia	6.58	0.9	-
PI 548488	IGDB-129	Landrace	Heilongjiang, China	14.75	0.94	Hyten et al (2006)
PI 548485	IGDB-130	Landrace	Jiangsu, China	4.7	0.86	Hyten et al (2006)
PI 548477	IGDB-131	Improved cultivar	Tennessee, United States	9.92	0.93	Hyten et al (2006)
PI 548456	IGDB-132	Landrace	Pyongyang, North Korea	10.67	0.93	Hyten et al (2006)
PI 548445	IGDB-133	Landrace	Jiangsu, China	5.76	0.85	Hyten et al (2006)
PI 548417	IGDB-134	Landrace	Naples, Italy	12.82	0.94	-	WDD00377
PI 548406	IGDB-135	Landrace	Jilin, China	11.07	0.93	Hyten et al (2006)	WDD00398
PI 548402	IGDB-136	Landrace	Beijing, China	11.85	0.91	Core collection	WDD00467
PI 548391	IGDB-137	Landrace	Liaoning, China	20.24	0.95	Hyten et al (2006)	WDD00397
PI 548382	IGDB-138	Landrace	Liaoning, China	12.8	0.94	Hyten et al (2006)	WDD00347
PI 548379	IGDB-139	Landrace	Heilongjiang, China	26.09	0.95	Hyten et al (2006)
PI 548362	IGDB-140	Improved cultivar	Illinois, United States	13.79	0.95	Hyten et al (2006)	WDD00425
PI 548348	IGDB-141	Landrace	Northeast, China	16.1	0.96	Hyten et al (2006)	WDD00420
PI 548342	IGDB-142	Landrace	Honshu, Japan	16.15	0.94	-	WDD00454
PI 548311	IGDB-143	Improved cultivar	Ontario, Canada	12.47	0.95	Hyten et al (2006)	WDD00350
PI 548298	IGDB-144	Landrace	China	15.76	0.95	Hyten et al (2006)	WDD00406
PI 548190	IGDB-145	Improved cultivar	Illinois, United States	10.42	0.94	-	WDD00275
PI 548182	IGDB-146	Improved cultivar	Illinois, United States	15.64	0.94	-	WDD00269
PI 547562	IGDB-147	Improved cultivar	Illinois, United States	11.63	0.96	-	WDD00053
PI 507355	IGDB-148	Landrace	Hokkaido, Japan	15.09	0.94	-
PI 467343	IGDB-149	Landrace	Jilin, China	14.83	0.94	-
PI 438498	IGDB-150	Landrace	United States	18.61	0.92	-
PI 437944	IGDB-151	Landrace	Northeast, China	9.63	0.73	-
PI 437679	IGDB-152	Landrace	China	6.32	0.91	-
PI 437654	IGDB-153	Landrace	China	14.74	0.94	-
PI 437653	IGDB-154	Landrace	China	12.59	0.93	-
PI 437321	IGDB-155	Landrace	Primorye, Russia	9.73	0.92	-
PI 424391	IGDB-156	Landrace	ChollaPuk, South Korea	13.05	0.95	Hyten et al (2006)
PI 423967	IGDB-157	Landrace	Kumamoto, Japan	3.66	0.83	Hyten et al (2006)
PI 423954	IGDB-158	Landrace	Kumamoto, Japan	10.23	0.93	Hyten et al (2006)
PI 417398	IGDB-159	Landrace	China	11.14	0.95	-
PI 416971	IGDB-160	Landrace	Kinki, Japan	11.21	0.94	-
PI 416890	IGDB-161	Landrace	Japan	9.9	0.93	-
PI 407849	IGDB-162	Landrace	ChollaPuk, South Korea	12.41	0.93	Hyten et al (2006)
PI 407801	IGDB-163	Landrace	Kyonggi, South Korea	11.2	0.93	Hyten et al (2006)
PI 407716	IGDB-164	Landrace	Jilin, China	12.32	0.94	-
PI 404182	IGDB-165	Landrace	China	12.56	0.93	-
PI 399043	IGDB-166	Landrace	Cheju, South Korea	17.82	0.94	Hyten et al (2006)
PI 398296	IGDB-167	Landrace	Kyonggi, South Korea	15	0.93	Hyten et al (2006)
PI 339734	IGDB-168	Landrace	Kangwon, South Korea	9.56	0.93	-
PI 323576	IGDB-169	Landrace	Uttar Pradesh, India	9.68	0.91	-
PI 317336	IGDB-170	Landrace	Hokkaido, Japan	11.63	0.93	-	WDD01217
PI 317334A	IGDB-171	Landrace	Japan	9.73	0.93	-
PI 253658B	IGDB-172	Landrace	China	7.89	0.93	-
PI 243541	IGDB-173	Landrace	Hokkaido, Japan	11.13	0.92	-
PI 196166	IGDB-174	Landrace	South Korea	12.4	0.93	-
PI 157421	IGDB-175	Landrace	South Korea	8.48	0.88	-	WDD00447
PI 153262	IGDB-176	Landrace	Belgium	14	0.93	-
Pei Xian Xiao You Dou	IGDB-177	Landrace	Jiangsu, China	8.54	0.83	Core collection	ZDD03868
Nian Shi Huang Dou	IGDB-178	Landrace	China	11.76	0.9	Core collection
Ni Dou	IGDB-179	Landrace	Hubei, China	10.45	0.76	Core collection	ZDD05502
Ni Ding Hua Mei Dou	IGDB-180	Landrace	Ningxia, China	9.99	0.91	Core collection	ZDD08120
Nan Guan Xiao PI Qing	IGDB-181	Landrace	Hebei, China	11.49	0.93	Core collection	ZDD08228
Long quan Da Dou	IGDB-182	Landrace	Heilongjiang, China	11.96	0.95	Core collection	ZDD07088
Jin Shan Cha Zhu Shi Dou	IGDB-183	Landrace	Jilin, China	10.35	0.79	Core collection
Jin Huang No.35	IGDB-184	Landrace	Hubei, China	11.95	0.77	Core collection	ZDD05572
Ji Shan De Da Li Hei Dou	IGDB-185	Landrace	Shanxi, China	19.79	0.94	Core collection
Hu Pi Dou	IGDB-186	Landrace	Shanxi, China	11.07	0.94	-
Hong Zhu Dou	IGDB-187	Landrace	Hunan, China	9.8	0.84	Core collection	ZDD06543
Hong Hu Liu Yue Bao	IGDB-188	Landrace	Hubei, China	10.51	0.85	Core collection	ZDD05494
Hei Wa Shi Dou	IGDB-189	Landrace	Jilin, China	8.79	0.95	Core collection
Hei He Xiao Huang Dou	IGDB-190	Landrace	Heilongjiang, China	10.96	0.93	Core collection	ZDD06856
Hei Dou GD	IGDB-191	Landrace	Guangdong, China	8.58	0.91	Core collection	ZDD08472
Guang Rao Da Qing Dou	IGDB-192	Landrace	Shandong, China	16.57	0.94	Core collection
FC 33243	IGDB-193	Improved cultivar	Iowa, United States	15.7	0.95	Hyten et al (2006)
Dong Shan Bai Ma Dou	IGDB-194	Landrace	Fujian, China	10.79	0.9	Core collection	ZDD06358
Dai Mi Dou	IGDB-195	Landrace	Hubei, China	11.52	0.9	Core collection	ZDD05920
Da Tun Xiao Hei Dou	IGDB-196	Landrace	Hebei, China	11.5	0.9	Core collection	ZDD08251
Da Qing Ren	IGDB-197	Landrace	Shanxi, China	12.89	0.91	Core collection	ZDD06375
Da Li Huang	IGDB-198	Landrace	Jilin, China	11.57	0.87	Core collection	ZDD06363
Cu Dou	IGDB-199	Landrace	Zhejiang, China	11.35	0.89	Core collection	ZDD06067
Bin Hai Da huang Ke Zi Jia	IGDB-200	Landrace	Jiangsu, China	12.27	0.82	Core collection	ZDD04092
Beijing-IGDB-1	IGDB-201	Improved cultivar	Jilin, China	10.61	0.93	-
Bai Mao Dou	IGDB-202	Landrace	Hubei, China	10.16	0.8	Core collection	ZDD06562
Bai Lu Dou	IGDB-203	Landrace	Shanxi, China	10.77	0.93	Core collection	ZDD08728
Zhong Huang No.50	IGDB-204	Improved cultivar	Beijing, China	11.78	0.95	Chinese elite cultivar
Zhong Huang No.40	IGDB-205	Improved cultivar	Shandong, China	14.4	0.95	Chinese elite cultivar
Zhong Huang No.38	IGDB-206	Improved cultivar	Hebei, China	13.86	0.96	Chinese elite cultivar
Zhong Huang No.35	IGDB-207	Improved cultivar	Beijing, China	9.18	0.94	Chinese elite cultivar
Zhong Huang No.31	IGDB-208	Improved cultivar	Beijing, China	13.91	0.96	Chinese elite cultivar
Zhong Huang No.14	IGDB-209	Improved cultivar	Beijing, China	8.83	0.88	Chinese elite cultivar
Zhong Huang No.13	IGDB-210	Improved cultivar	Beijing, China	12.63	0.94	Core collection	ZDD23876
Xi Zang Da Dou No.20	IGDB-211	Improved cultivar	Tibet, China	10.39	0.92	Chinese elite cultivar
Wei No.6823	IGDB-212	Improved cultivar	Shandong, China	9.78	0.94	Chinese elite cultivar
Tie Feng No.22	IGDB-213	Improved cultivar	Liaoning, China	26.86	0.93	Chinese elite cultivar
Tai Wan No.1	IGDB-214	Improved cultivar	Taiwan, China	11.1	0.93	Chinese elite cultivar
Su Nong No.33	IGDB-215	Improved cultivar	Heilongjiang, China	9.97	0.93	Chinese elite cultivar
Su Nong No.25	IGDB-216	Improved cultivar	Heilongjiang, China	9.99	0.94	Chinese elite cultivar
Su Nong No.14	IGDB-217	Improved cultivar	Heilongjiang, China	11.94	0.93	Core collection	ZDD22648
Su Nong No.10	IGDB-218	Improved cultivar	Heilongjiang, China	4.88	0.86	Core collection	ZDD22644
Shu Xian No.205	IGDB-219	Improved cultivar	Sichuan, China	10.3	0.94	Chinese elite cultivar
Sheng Dou No.9	IGDB-220	Improved cultivar	Shandong, China	12.71	0.94	Chinese elite cultivar
Shen Li No.3	IGDB-221	Improved cultivar	Shandong, China	12.19	0.9	Core collection	ZDD02626
Harbin 91-6065	IGDB-222	Improved cultivar	Heilongjiang, China	15.84	0.94	Chinese elite cultivar
PI 591541	IGDB-223	Improved cultivar	Illinois, United States	12.99	0.94	-	WDD02074
PI 591435	IGDB-224	Improved cultivar	Ontario, Canada	24.66	0.96	-
PI 591433	IGDB-225	Improved cultivar	Ontario, Canada	8.34	0.88	-
PI 591432	IGDB-226	Improved cultivar	Ontario, Canada	5.93	0.91	-
PI 591431	IGDB-227	Improved cultivar	Ontario, Canada	11.45	0.94	-
PI 553047	IGDB-228	Improved cultivar	Georgia, United States	12.18	0.93	Hyten et al (2006)	WDD01655
PI 548985	IGDB-229	Improved cultivar	South Carolina, United States	12.22	0.94	Hyten et al (2006)	WDD01639
PI 548657	IGDB-230	Improved cultivar	North Carolina, United States	13.09	0.94	Hyten et al (2006)	WDD01660
PI 548644	IGDB-231	Improved cultivar	Ontario, Canada	7.51	0.88	Hyten et al (2006)
PI 548643	IGDB-232	Improved cultivar	Ontario, Canada	10.82	0.91	Hyten et al (2006)	WDD01454
PI 548638	IGDB-233	Improved cultivar	Ontario, Canada	17.48	0.95	Hyten et al (2006)	WDD01458
PI 548634	IGDB-234	Improved cultivar	Ohio, United States	11.16	0.94	Hyten et al (2006)	WDD00590
PI 548631	IGDB-235	Improved cultivar	Illinois, United States	14.27	0.96	Core collection	WDD00585
PI 548604	IGDB-236	Improved cultivar	Missouri, United States	9.8	0.92	Hyten et al (2006)	WDD00612
PI 548603	IGDB-237	Improved cultivar	Indiana, United States	5.33	0.88	Hyten et al (2006)	WDD00611
PI 548593	IGDB-238	Improved cultivar	Ontario, Canada	12.42	0.92	Core collection	WDD00484
PI 548573	IGDB-239	Improved cultivar	Ontario, Canada	11.39	0.94	Core collection	WDD00167
PI 548565	IGDB-240	Improved cultivar	Ohio, United States	10.85	0.95	Core collection	WDD00539
PI 548540	IGDB-241	Improved cultivar	Iowa, United States	19.09	0.94	-	WDD00536
PI 548524	IGDB-242	Improved cultivar	Iowa, United States	9.4	0.93	Hyten et al (2006)	WDD00525
PI 548520	IGDB-243	Improved cultivar	Iowa, United States	11.63	0.95	-	WDD01585
PI 548512	IGDB-244	Improved cultivar	Indiana, United States	10.53	0.94	Hyten et al (2006)	WDD00532
PI 547779	IGDB-245	Improved cultivar	Illinois, United States	11.48	0.93	-	WDD01832
PI 547716	IGDB-246	Improved cultivar	Illinois, United States	14.7	0.94	-
PI 547690	IGDB-247	Improved cultivar	Illinois, United States	11.81	0.95	Core collection	WDD00194
PI 547686	IGDB-248	Improved cultivar	Illinois, United States	14.47	0.94	Core collection	WDD00193
PI 547680	IGDB-249	Improved cultivar	Illinois, United States	12.75	0.89	Core collection	WDD00216
PI 547488	IGDB-250	Improved cultivar	Illinois, United States	4.04	0.91	-	WDD00023
PI 547460	IGDB-251	Improved cultivar	Illinois, United States	12.29	0.95	-	WDD00060
PI 547459	IGDB-252	Improved cultivar	Illinois, United States	21.94	0.96	-	WDD00150
PI 547409	IGDB-253	Improved cultivar	Illinois, United States	6.55	0.93	-	WDD00015
PI 546044	IGDB-254	Improved cultivar	Ontario, Canada	10.82	0.94	-
PI 542403	IGDB-255	Improved cultivar	Minnesota, United States	10.63	0.94	Hyten et al (2006)	WDD00492
PI 540552	IGDB-256	Improved cultivar	Ohio, United States	9.57	0.93	Hyten et al (2006)	WDD01536
PI 536635	IGDB-257	Improved cultivar	Ohio, United States	10.1	0.95	Hyten et al (2006)	WDD00581
PI 533655	IGDB-258	Improved cultivar	Illinois, United States	13.51	0.94	Hyten et al (2006)	WDD01871
PI 533602	IGDB-259	Improved cultivar	Arkansas, United States	17.77	0.94	Hyten et al (2006)
PI 518750	IGDB-260	Improved cultivar	Former Serbia and Montenegro	14.1	0.95	-
Jilin 21	IGDB-261	Improved cultivar	Jilin, China	10.46	0.93	Chinese elite cultivar
PI 518664	IGDB-262	Improved cultivar	Virginia, United States	9.51	0.92	Hyten et al (2006)	WDD01625
PI 515961	IGDB-263	Improved cultivar	Kentucky, United States	11.65	0.94	Hyten et al (2006)	WDD01466
PI 513382	IGDB-264	Improved cultivar	Minnesota, United States	12.2	0.94	Hyten et al (2006)	WDD00648
PI 508266	IGDB-265	Improved cultivar	North Carolina, United States	15.81	0.94	Hyten et al (2006)	WDD01649
PI 508083	IGDB-266	Improved cultivar	Minnesota, United States	20.55	0.95	Hyten et al (2006)	WDD01537
Nan Nong Cai Dou No.1	IGDB-267	Improved cultivar	Jiangsu, China	10.53	0.96	Chinese elite cultivar
Lu Dou No.11	IGDB-268	Improved cultivar	Shandong, China	9.18	0.93	Core collection
Liao Dou No.3	IGDB-269	Improved cultivar	Liaoning, China	12.12	0.92	Chinese elite cultivar
Liao Dou No.21	IGDB-270	Improved cultivar	Liaoning, China	9.89	0.91	Chinese elite cultivar
Liao Dou No.17	IGDB-271	Improved cultivar	Liaoning, China	10.83	0.93	Chinese elite cultivar
Liao Dou No.15	IGDB-272	Improved cultivar	Liaoning, China	12.1	0.94	Chinese elite cultivar
Liao Dou No.11	IGDB-273	Improved cultivar	Liaoning, China	9.91	0.91	Chinese elite cultivar
Jiu Nong No.30	IGDB-274	Improved cultivar	Jilin, China	11.66	0.94	Chinese elite cultivar
Jin Da No.75	IGDB-275	Improved cultivar	Shanxi, China	10.85	0.93	Chinese elite cultivar
Jin Da No.73	IGDB-276	Improved cultivar	Shanxi, China	12.2	0.94	Chinese elite cultivar
Jin Da No.70	IGDB-277	Improved cultivar	Shanxi, China	14.46	0.93	Chinese elite cultivar
Jin Da No.62	IGDB-278	Improved cultivar	Shanxi, China	17.05	0.94	Chinese elite cultivar
Jin Da No.52	IGDB-279	Improved cultivar	Shanxi, China	7.75	0.93	Chinese elite cultivar
Jin Da No.26	IGDB-280	Improved cultivar	Shanxi, China	11.01	0.94	Chinese elite cultivar
Ji Yu No.90	IGDB-281	Improved cultivar	Jilin, China	11.68	0.94	Chinese elite cultivar
Hei Nong No.51	IGDB-282	Improved cultivar	Heilongjiang, China	9.49	0.94	Chinese elite cultivar
Hei He No.1	IGDB-283	Improved cultivar	Heilongjiang, China	10.52	0.93	Core collection	ZDD00041
He Feng No.25	IGDB-284	Improved cultivar	Heilongjiang, China	9.72	0.89	Core collection	ZDD06823
He Feng No.23	IGDB-285	Improved cultivar	Heilongjiang, China	11.26	0.88	Chinese elite cultivar
He Dou No.13	IGDB-286	Improved cultivar	Shandong, China	15.85	0.95	Chinese elite cultivar
Gui Chun No.8	IGDB-287	Improved cultivar	Guangxi, China	21.89	0.95	Chinese elite cultivar
Fen Dou No.89	IGDB-288	Improved cultivar	Shanxi, China	20.35	0.94	Chinese elite cultivar
Fen Dou No.88	IGDB-289	Improved cultivar	Shanxi, China	17.96	0.96	Chinese elite cultivar
Fen Dou No.86	IGDB-290	Improved cultivar	Shanxi, China	16.63	0.94	Chinese elite cultivar
Fen Dou No.85	IGDB-291	Improved cultivar	Shanxi, China	13.99	0.94	Chinese elite cultivar
Fen Dou No.79	IGDB-292	Improved cultivar	Shanxi, China	16.08	0.94	Chinese elite cultivar
Fen Dou No.78	IGDB-293	Improved cultivar	Shanxi, China	18.76	0.95	Chinese elite cultivar
Fen Dou No.65	IGDB-294	Improved cultivar	Shanxi, China	14.19	0.93	Chinese elite cultivar
Fen Dou No.63	IGDB-295	Improved cultivar	Shanxi, China	18.35	0.94	Chinese elite cultivar
Dong Nong No.52	IGDB-296	Improved cultivar	Heilongjiang, China	9.93	0.93	Chinese elite cultivar
Dong Nong No.51	IGDB-297	Improved cultivar	Heilongjiang, China	9.83	0.94	Chinese elite cultivar
Dong Nong No.26	IGDB-298	Improved cultivar	Heilongjiang, China	10.9	0.87	Chinese elite cultivar
Chang Nong No.16	IGDB-299	Improved cultivar	Jilin, China	11.64	0.95	Chinese elite cultivar
Chang Nong No.15	IGDB-300	Improved cultivar	Jilin, China	12.67	0.94	Chinese elite cultivar
Chang Nong No.13	IGDB-301	Improved cultivar	Jilin, China	13.54	0.94	Chinese elite cultivar
Cang Dou-11	IGDB-302	Improved cultivar	Hebei, China	9.78	0.93	Chinese elite cultivar
94_2_6		Landrace	North, China	6.6	0.86	-
1508-101		Improved cultivar	Heilongjiang, China	14.52	0.97	-
1508-102		Improved cultivar	Heilongjiang, China	14.3	0.96	-
23P_3		Landrace	North, China	6.67	0.89	-
58_161		Landrace	Jiangsu, China	5.45	0.93	-
85_140		Landrace	North, China	6.69	0.89	-
AGS292		Improved cultivar	Taiwan, China	11.69	0.97	Chinese elite cultivar
Amsoy		Improved cultivar	Iowa, United States	6.25	0.94	Core collection	WDD00528
Ba Hong No.1		Improved cultivar	Hebei, China	5.36	0.93	Chinese elite cultivar
Bai Gun Dou		Landrace	Gansu, China	5.62	0.94	-
Bai Ke Dou		Landrace	Shaanxi, China	5.63	0.95	-
Bai Mei Xiao Qing Dou		Landrace	Shandong, China	6.84	0.94	-
Bai Pi Huang Dou		Landrace	Shanxi, China	5.18	0.94	Core collection	ZDD01983
Bai Pi Zi		Landrace	Liaoning, China	9.96	0.95	-
Bai Qi Da Wan Dou		Landrace	Hebei, China	5.42	0.93	Core collection	ZDD01629
Bai Tian Shu Xiao Huang Dou		Landrace	Shandong, China	7.29	0.95	-
Bai Zhen Zhu		Landrace	Gansu, China	6.48	0.95	-
Bao Ji Mu		Landrace	Sichuan, China	6.28	0.95	-
Beeson		Improved cultivar	Indiana, United States	5.63	0.94	Core collection	WDD00530
Bei Chuan Da Yang Wei Ba		Landrace	Sichuan, China	6.08	0.94	-
Bei Chuan Tu Er Dou		Landrace	Sichuan, China	4.87	0.93	-
Bei Chuan Wu Yan Wo		Landrace	Sichuan, China	7.83	0.95	-
Bei Dou No.14		Improved cultivar	Heilongjiang, China	6.19	0.94	Chinese elite cultivar
Bei Dou No.50		Improved cultivar	Heilongjiang, China	5.52	0.94	Chinese elite cultivar
Bei Dou No.9		Improved cultivar	Heilongjiang, China	9.63	0.9	Chinese elite cultivar
Bei Hai Dao Da Dou		Landrace	Hokkaido, Japan	5.35	0.94	-
Bei Jing Xiao Hei Dou		Landrace	Beijing, China	4.85	0.93	-
Ben Di Da Huang Dou		Landrace	South, China	6.93	0.94	Core collection	ZDD08352
Bi Yang Niu Mao Huang		Landrace	Henan, China	5.13	0.93	Core collection	ZDD03293
Bi Yang Xiao Zi Huang		Landrace	Henan, China	5.21	0.93	Core collection	ZDD03153
Bian g2_3		Landrace	North, China	6.36	0.86	-
Bian Hei Dou		Landrace	Liaoning, China	5.86	0.93	Core collection	ZDD01430
Bian Zhuang Da Dou		Landrace	Shanxi, China	6.08	0.95	-
Bin Hai Da Bai Hua Jia		Landrace	Jiangsu, China	5.62	0.94	-
Bo Ai Hong Pi Zao Jiao		Landrace	Henan, China	6.31	0.94	Core collection	ZDD03540
Bo Di Gao		Landrace	Jilin, China	5.37	0.94	Core collection	ZDD00638
Cai Dou No.2		Improved cultivar	Beijing, China	7.51	0.96	Chinese elite cultivar
Cai Lyu Dou		Landrace	Shaanxi, China	6.86	0.94	-
Cang Dou No.10		Improved cultivar	Hebei, China	5.95	0.94	Chinese elite cultivar
Cang Dou No.5		Improved cultivar	Hebei, China	7.21	0.95	Chinese elite cultivar
Cang Zhou Da Qing Dou		Landrace	Hebei, China	5.67	0.93	-
Cha Dou		Landrace	Shandong, China	5.89	0.94	Core collection	ZDD03106
Cha Mo Shi Dou		Landrace	Jilin, China	5.75	0.94	-
Chang Chun Man Cang Jin		Landrace	Jilin, China	4.81	0.93	-
Chang Dou No.001		Improved cultivar	Shanxi, China	6.49	0.94	Chinese elite cultivar
Chang Dou No.003		Improved cultivar	Shanxi, China	5.26	0.92	Chinese elite cultivar
Chang Dou No.006		Improved cultivar	Shanxi, China	6.3	0.95	Chinese elite cultivar
Chang Ji Huang Dou 2		Landrace	Xinjiang, China	5.05	0.92	-
Chang Ji Huang Dou 1		Landrace	Xinjiang, China	5.81	0.95	Core collection	ZDD08125
Chang Yuan Xiao Tian E Dan		Landrace	Henan, China	5.75	0.94	-
Chen Liu Niu Mao Huang		Landrace	Henan, China	6.45	0.94	-
Chi Cheng Lyu Huang Dou		Landrace	Hebei, China	7.04	0.95	Core collection	ZDD08238
Da Bai Mei		Landrace	Liaoning, China	5.4	0.93	-
Da Bai Pi		Landrace	South, China	5.1	0.93	Core collection	ZDD02866
Da Bai Qi		Landrace	Liaoning, China	5.39	0.94	-
Da He Dou		Landrace	Hebei, China	4.87	0.92	-
Da Hei Dou		Landrace	Hebei, China	5.64	0.94	Core collection	ZDD02159
Da Hei Qi		Landrace	South, China	5.09	0.93	Core collection	ZDD00932
Da Hong Dou		Landrace	Anhui, China	5.79	0.93	-
Da Hua Pi		Landrace	Shandong, China	5.24	0.93	-
Da Huang Dou		Landrace	Innermongolia, China	5.79	0.94	Core collection	ZDD02891
Da Huang Jia		Landrace	Hebei, China	5.95	0.93	-
Da Jiao Ni Dou		Landrace	Shandong, China	7.87	0.95	-
Da Li Hei		Landrace	Liaoning, China	5.5	0.94	-
Da Li Hei Dou		Landrace	Hebei, China	6.96	0.95	Core collection	ZDD01402
Da Li Huang Dou		Landrace	Shaanxi, China	5.1	0.93	-
Da Li Qing		Landrace	Liaoning, China	7.25	0.94	-
Da Tian E Dan		Landrace	South, China	6.81	0.92	Core collection	ZDD02892
Da Xing Qing Dou		Landrace	Beijing, China	8.27	0.94	-
Da Zi Qi		Landrace	Liaoning, China	5.65	0.94	-
Dan Cheng Lao Shu Yan		Landrace	Henan, China	5.72	0.92	-
Dang Nian Chen		Landrace	Hebei, China	5.47	0.93	-
DcJSey4500		Landrace	United States	6.03	0.94	-
Deng Ke No.3_1		Improved cultivar	Innermongolia, China	6.08	0.94	Chinese elite cultivar
Di Liu Huang Dou-2		Landrace	Hebei, China	6.12	0.94	Core collection	ZDD01683
Dong Nong L13		Improved cultivar	Heilongjiang, China	13.97	0.96	Chinese elite cultivar
Dong Nong No.44		Improved cultivar	Heilongjiang, China	10.69	0.93	Core collection	ZDD23596
Dong Nong No.47		Improved cultivar	Heilongjiang, China	10.79	0.91	Chinese elite cultivar
Dong Nong No.50		Improved cultivar	Heilongjiang, China	18.52	0.96	Chinese elite cultivar
Dong Nong No.58		Improved cultivar	Heilongjiang, China	13.56	0.94	Chinese elite cultivar
Dong Nong No.59		Improved cultivar	Heilongjiang, China	6.03	0.94	Chinese elite cultivar
Dong Sheng No.1		Improved cultivar	Heilongjiang, China	6.73	0.94	Chinese elite cultivar
Dong Yin Xiao Li Dou		Landrace	North, China	11.12	0.96	-
Dunfield		Landrace	Jilin, China	5.54	0.94	-
E182		Landrace	Beijing, China	6.04	0.86	-
Enrei		Improved cultivar	Japan	12.41	0.96	-
Er Huang Yang		Landrace	Hebei, China	6.9	0.94	-
Fan Dou No.5		Improved cultivar	Henan, China	4.99	0.92	Chinese elite cultivar
Fang Shan Huang Dou		Landrace	Beijing, China	5.93	0.93	-
Fang Zheng Mo Shi Dou		Landrace	Heilongjiang, China	5.15	0.93	-
Fen Dou No.16		Improved cultivar	Shanxi, China	5.32	0.93	Chinese elite cultivar
Fen Dou No.28		Improved cultivar	Shanxi, China	6.2	0.94	Chinese elite cultivar
Fen Dou No.56		Improved cultivar	Shanxi, China	6.8	0.94	Chinese elite cultivar
Fen Dou No.62		Improved cultivar	Shanxi, China	5.75	0.92	Core collection
Feng Jiao 66-12		Improved cultivar	Liaoning, China	5.47	0.92	Chinese elite cultivar
Feng Xian Sui Dao Huang		Landrace	Shanghai, China	5.81	0.94	-
Fo Ding Zhu		Landrace	Shandong, China	5.86	0.94	-
Fu Yang No.335		Improved cultivar	Anhui, China	13.79	0.91	Chinese elite cultivar
Fu75-65		Improved cultivar	Anhui, China	4.75	0.91	Chinese elite cultivar
Gao Feng No.1		Improved cultivar	Shandong, China	5.35	0.95	Chinese elite cultivar
Gong Xian Er Ji Zao		Landrace	Sichuan, China	6.04	0.94	-
Guan Nan Chun Hei Dou		Landrace	Jiangsu, China	6.45	0.95	-
Guan Yun Hai Bai Hua		Landrace	Jiangsu, China	5.86	0.94	Core collection	ZDD11226
Guan Yun Mao Ye Dou		Landrace	Jiangsu, China	5.54	0.93	-
Gui Chun No.2		Improved cultivar	Guangxi, China	8.66	0.88	Chinese elite cultivar
Guo Yang Da Jian Ke		Landrace	Anhui, China	5.85	0.93	-
Han Dou No.10		Improved cultivar	Hebei, China	6.75	0.94	Chinese elite cultivar
Han No.6192		Improved cultivar	Hebei, China	6.47	0.94	Chinese elite cultivar
He Dou No.10		Improved cultivar	Shandong, China	6.2	0.94	Chinese elite cultivar
He Dou No.16		Improved cultivar	Shandong, China	5.17	0.94	Chinese elite cultivar
He Feng No.30		Improved cultivar	Heilongjiang, China	5.97	0.94	Core collection	ZDD17687
He Feng No.35		Improved cultivar	Heilongjiang, China	6.15	0.94	Core collection	ZDD22657
He Feng No.46		Improved cultivar	Heilongjiang, China	5.85	0.95	Chinese elite cultivar
He Feng No.52		Improved cultivar	Heilongjiang, China	6.64	0.95	Chinese elite cultivar
He Long You Tai		Landrace	Jilin, China	5.25	0.93	Core collection	ZDD07409
He Nan Chun		Landrace	Shandong, China	4.72	0.92	-
He Nan Xiao You Dou		Landrace	Henan, China	5.19	0.94	-
He Nan Zao Feng No.1		Improved cultivar	Henan, China	7	0.94	Chinese elite cultivar
He Nong No.60		Improved cultivar	Heilongjiang, China	12.8	0.97	Chinese elite cultivar
Hei Dou LN		Landrace	Liaoning, China	5.28	0.94	-
Hei Gun Dou		Landrace	South, China	6.16	0.94	-
Hei He No.36		Improved cultivar	Heilongjiang, China	14.47	0.96	Chinese elite cultivar
Hei He No.4		Improved cultivar	Heilongjiang, China	11.81	0.96	Core collection	ZDD06815
Hei He No.46		Improved cultivar	Heilongjiang, China	7.6	0.95	Chinese elite cultivar
Hei He R1		Improved cultivar	Heilongjiang, China	15.41	0.94	Chinese elite cultivar
Hei Jia Pi Lyu Qing Dou		Landrace	South, China	4.88	0.93	-
Hei Nong No.2		Improved cultivar	Heilongjiang, China	6.19	0.95	Core collection	ZDD00003
Hei Nong No.40		Improved cultivar	Heilongjiang, China	11.25	0.96	Chinese elite cultivar
Hei Nong No.41		Improved cultivar	Heilongjiang, China	14.07	0.97	Chinese elite cultivar
Hei Nong No.48		Improved cultivar	Heilongjiang, China	11.2	0.96	Chinese elite cultivar
Hei Nong No.50		Improved cultivar	Heilongjiang, China	5.73	0.94	Chinese elite cultivar
Hei Nong No.57		Improved cultivar	Heilongjiang, China	6.06	0.95	Chinese elite cultivar
Hei Nong No.59		Improved cultivar	Heilongjiang, China	4.96	0.93	Chinese elite cultivar
Hei Nong No.64		Improved cultivar	Heilongjiang, China	5.19	0.94	Chinese elite cultivar
Hei Nong No.68		Improved cultivar	Heilongjiang, China	6.83	0.94	Chinese elite cultivar
Hei Nong No.69		Improved cultivar	Heilongjiang, China	5.73	0.94	Chinese elite cultivar
Hei Qi Huang Dou		Landrace	Liaoning, China	4.99	0.93	-
Hei Yao Huang Dou		Landrace	Shaanxi, China	5.32	0.93	-
Heng Feng Wu Dou		Landrace	Jiangxi, China	6.15	0.94	Core collection	ZDD06454
HK_12		Landrace	North, China	6.55	0.88	-
HKRdes Zao		Landrace	South, China	5.86	0.95	-
Hong Da Dou		Landrace	Liaoning, China	5.58	0.94	-
Hong Hua Dou		Landrace	Shandong, China	5.04	0.93	-
Hua Dou No.1		Improved cultivar	Tianjin, China	5.59	0.94	Chinese elite cultivar
Hua Dou No.2		Improved cultivar	Tianjin, China	4.91	0.92	Chinese elite cultivar
Hua Ting Yang Yan Jing Dou		Landrace	Gansu, China	6.88	0.92	-
Huai De Bai Hua Da Li		Landrace	Jilin, China	4.82	0.92	Core collection	ZDD07370
Huai Yang Chun Dou		Landrace	Jiangsu, China	6.48	0.95	-
Huan Xian Yang Yan Jing Dou		Landrace	Gansu, China	5.28	0.93	-
Huang Dou 1		Landrace	Hebei, China	5.16	0.93	Core collection	ZDD17375
Huang Dou 2		Landrace	North, China	8.17	0.95	Core collection	ZDD08650
Huang Huai Dou		Landrace	Shaanxi, China	6.9	0.94	-
Huang Mao Dou		Landrace	Hunan, China	5.1	0.94	Core collection	ZDD06528
Huang Qi		Landrace	North, China	5.64	0.93	Core collection	ZDD01060
Huang Sha Dou_America		Landrace	United States	5.59	0.94	-
Shan Xi Huang Sha Dou		Landrace	Shaanxi, China	5.2	0.94	-
Huang Shou Gan Dou		Landrace	South, China	5.42	0.93	-
Hui Bu Zhi		Landrace	Shanxi, China	11.07	0.95	-
Hui Lin Qing		Landrace	Shanxi, China	6.13	0.93	-
Hui Mao Bian Jing		Landrace	Liaoning, China	7.99	0.95	-
Hui Min Tu Zi Yan		Landrace	Shandong, China	6.7	0.94	-
Ji Dou No.1		Improved cultivar	Jilin, China	4.71	0.92	Chinese elite cultivar
Ji Dou No.12		Improved cultivar	Hebei, China	5.86	0.94	Core collection	ZDD23040
Ji Dou No.15		Improved cultivar	Hebei, China	5.57	0.94	Chinese elite cultivar
Ji Dou No.16		Improved cultivar	Hebei, China	5.61	0.93	Chinese elite cultivar
Ji Dou No.17		Improved cultivar	Hebei, China	5.13	0.94	Chinese elite cultivar
Ji Dou No.18		Improved cultivar	Hebei, China	6.77	0.95	Chinese elite cultivar
Ji Dou No.19		Improved cultivar	Hebei, China	6.59	0.94	Chinese elite cultivar
Ji Dou No.20		Improved cultivar	Hebei, China	7.38	0.95	Chinese elite cultivar
Ji Dou No.21		Improved cultivar	Hebei, China	13.27	0.89	Chinese elite cultivar
Ji Dou No.7		Improved cultivar	Hebei, China	6.6	0.91	Core collection	ZDD18632
Ji Huang No.13		Improved cultivar	Hebei, China	6.39	0.96	Chinese elite cultivar
Ji Ke Dou No.1		Improved cultivar	Jilin, China	5.41	0.94	Chinese elite cultivar
Ji Lin No.21		Improved cultivar	Jilin, China	5.97	0.93	Chinese elite cultivar
Ji Lin No.31		Improved cultivar	Jilin, China	5.26	0.94	Chinese elite cultivar
Ji Lin No.35		Improved cultivar	Jilin, China	6.24	0.94	Core collection	ZDD22793
Ji Lin No.45		Improved cultivar	Jilin, China	6.24	0.95	Chinese elite cultivar
Ji Mo You Dou		Landrace	Shandong, China	6.55	0.95	-
Ji NF No.58		Improved cultivar	Hebei, China	5.8	0.94	Chinese elite cultivar
Ji No.56		Improved cultivar	Jilin, China	5.41	0.94	Chinese elite cultivar
Ji Nong No.14		Improved cultivar	Jilin, China	5.47	0.94	Chinese elite cultivar
Ji Nong No.23		Improved cultivar	Jilin, China	5.6	0.94	Chinese elite cultivar
Ji Nong No.9		Improved cultivar	Jilin, China	5.82	0.93	Chinese elite cultivar
Ji Qing No.1		Improved cultivar	Jilin, China	5.41	0.93	Chinese elite cultivar
Ji Shi Bai Hua		Landrace	South, China	5.68	0.94	-
Ji Ti No.2		Improved cultivar	Liaoning, China	6.58	0.94	Chinese elite cultivar
Ji Xiao No.6		Improved cultivar	Jilin, China	6.41	0.95	Chinese elite cultivar
Ji Yu No.45		Improved cultivar	Jilin, China	4.92	0.93	Chinese elite cultivar
Ji Yu No.53		Improved cultivar	Jilin, China	5.73	0.95	Chinese elite cultivar
Ji Yu No.63		Improved cultivar	Jilin, China	6.26	0.94	Chinese elite cultivar
Ji Yu No.76		Improved cultivar	Jilin, China	5.56	0.93	Chinese elite cultivar
Ji Yuan Shui Bai Dou		Landrace	Henan, China	6.12	0.93	-
Jian No.8		Improved cultivar	Beijing, China	6.88	0.95	Chinese elite cultivar
Jian No.9		Improved cultivar	Beijing, China	6.02	0.94	Chinese elite cultivar
Jie Jie Si		Landrace	Anhui, China	5.34	0.93	-
Jin Da No.74		Improved cultivar	Shanxi, China	6.02	0.94	Chinese elite cultivar
Jin Da No.78-1		Improved cultivar	Shanxi, China	5.1	0.94	Chinese elite cultivar
Jin Da No.78-2		Improved cultivar	Shanxi, China	5.39	0.95	Chinese elite cultivar
Jin Dou No.1		Improved cultivar	Shanxi, China	13.48	0.94	Chinese elite cultivar
Jin Dou No.10		Improved cultivar	Shanxi, China	5.41	0.93	Chinese elite cultivar
Jin Dou No.14		Improved cultivar	Shanxi, China	6.52	0.94	Chinese elite cultivar
Jin Dou No.16		Improved cultivar	Shanxi, China	7.41	0.95	Core collection	ZDD18848
Jin Dou No.19		Improved cultivar	Shanxi, China	6.28	0.95	Chinese elite cultivar
Jin Dou No.2		Improved cultivar	Shanxi, China	6.31	0.93	Chinese elite cultivar
Jin Dou No.21		Improved cultivar	Shanxi, China	6.47	0.93	Core collection
Jin Dou No.23		Improved cultivar	Shanxi, China	10.15	0.96	Chinese elite cultivar
Jin Dou No.25		Improved cultivar	Shanxi, China	6.75	0.93	Chinese elite cultivar
Jin Dou No.29		Improved cultivar	Shanxi, China	7.15	0.95	Chinese elite cultivar
Jin Dou No.34		Improved cultivar	Shanxi, China	5.19	0.93	Chinese elite cultivar
Jin Dou No.39		Improved cultivar	Shanxi, China	5.28	0.93	Chinese elite cultivar
Jin Dou No.41		Improved cultivar	Shanxi, China	5.69	0.93	Chinese elite cultivar
Jin Dou No.43		Improved cultivar	Shanxi, China	5.31	0.92	Chinese elite cultivar
Jin Dou No.501		Improved cultivar	Shanxi, China	6.36	0.93	Chinese elite cultivar
Jin Yi No.10		Improved cultivar	Shanxi, China	6.51	0.93	Chinese elite cultivar
Jin Yi No.31		Improved cultivar	Shanxi, China	4.94	0.91	Chinese elite cultivar
Jin Yi No.43		Improved cultivar	Shanxi, China	6.04	0.95	Chinese elite cultivar
Jin Yi No.46		Improved cultivar	Shanxi, China	5.43	0.94	Chinese elite cultivar
Jin Yi No.51		Improved cultivar	Shanxi, China	5.03	0.93	Chinese elite cultivar
Jin Yi No.52		Improved cultivar	Shanxi, China	5.76	0.94	Chinese elite cultivar
Jin Yi No.59		Improved cultivar	Shanxi, China	5.51	0.94	Chinese elite cultivar
Jin Yuan		Landrace	Liaoning, China	5.38	0.92	-
Jin Yuan No.2		Improved cultivar	Heilongjiang, China	5.23	0.92	Chinese elite cultivar
Jin Zao No.16		Improved cultivar	Shanxi, China	5.71	0.94	Chinese elite cultivar
Jing Feng No.1		Improved cultivar	Beijing, China	4.76	0.92	Chinese elite cultivar
Jing Huang No.03-5		Improved cultivar	Beijing, China	6.09	0.95	Chinese elite cultivar
Jing Huang No.3		Improved cultivar	Beijing, China	6.66	0.95	Chinese elite cultivar
Jing Xuan No.2		Improved cultivar	Hebei, China	6.09	0.94	Chinese elite cultivar
Jing Yin Ke Xuan No.1		Improved cultivar	Beijing, China	5.48	0.94	Chinese elite cultivar
Jiu Nong No.21		Improved cultivar	Jilin, China	6.61	0.95	Core collection	ZDD22796
Jiu Nong No.27		Improved cultivar	Jilin, China	4.79	0.93	Chinese elite cultivar
Ju Xuan No.23		Improved cultivar	Shandong, China	5.29	0.93	Core collection	ZDD02615
K099		Landrace	Shanxi, China	5.12	0.94	-
K20-3		Landrace	Beijing, China	4.74	0.93	-
K3		Improved cultivar	Thailand	11.59	0.97	-
K9602-1		Landrace	Beijing, China	4.72	0.92	-
Kai Feng Qing Dou		Landrace	Henan, China	6.22	0.94	-
Kang Xian No.3		Improved cultivar	Heilongjiang, China	7.19	0.95	Chinese elite cultivar
Ke Bei No.1		Improved cultivar	Heilongjiang, China	5.75	0.94	Core collection	ZDD00046
Ke Dou No.1		Improved cultivar	Beijing, China	6.05	0.93	Chinese elite cultivar
Ke Feng No.1		Improved cultivar	Beijing, China	6.41	0.94	Chinese elite cultivar
Ke Feng No.14		Improved cultivar	Beijing, China	7.9	0.95	Chinese elite cultivar
Ke Feng No.15		Improved cultivar	Beijing, China	6.4	0.95	Chinese elite cultivar
Ke Feng No.29		Improved cultivar	Beijing, China	5.98	0.93	Chinese elite cultivar
Ke Feng No.35		Improved cultivar	Beijing, China	6.23	0.94	Chinese elite cultivar
Ke Feng No.53		Improved cultivar	Beijing, China	7.18	0.94	Core collection
Ke Feng No.6		Improved cultivar	Beijing, China	10.53	0.87	Core collection	ZDD08024
Ke Huang No.3		Improved cultivar	Beijing, China	4.76	0.92	Chinese elite cultivar
Ke Xi No.8		Improved cultivar	Beijing, China	4.75	0.92	Chinese elite cultivar
Ke Xin No.3		Improved cultivar	Beijing, China	6.31	0.94	Core collection
Ke Xin No.4		Improved cultivar	Beijing, China	5.58	0.94	Core collection
Ke Xin No.6		Improved cultivar	Beijing, China	7.68	0.94	Chinese elite cultivar
Ke Xin No.8		Improved cultivar	Beijing, China	5.76	0.93	Chinese elite cultivar
Ken Dou No.25		Improved cultivar	Heilongjiang, China	5.84	0.94	Chinese elite cultivar
Ken Dou No.30		Improved cultivar	Heilongjiang, China	5.85	0.94	Chinese elite cultivar
Ken Dou No.33		Improved cultivar	Heilongjiang, China	6.61	0.94	Chinese elite cultivar
Ken Feng No.14		Improved cultivar	Heilongjiang, China	7.58	0.95	Chinese elite cultivar
Ken Feng No.15		Improved cultivar	Heilongjiang, China	14.84	0.96	Chinese elite cultivar
Ken Feng No.19		Improved cultivar	Heilongjiang, China	12.84	0.96	Chinese elite cultivar
Ken Feng No.6		Improved cultivar	Heilongjiang, China	5.01	0.93	Chinese elite cultivar
Ken Nong No.14		Improved cultivar	Heilongjiang, China	13.56	0.96	Chinese elite cultivar
Ken Nong No.4		Improved cultivar	Heilongjiang, China	10.14	0.94	Core collection	ZDD22653
Ken Nong No.5		Improved cultivar	Heilongjiang, China	6.69	0.95	Chinese elite cultivar
Kuai Qing Pi		Landrace	Liaoning, China	5.39	0.94	-
Kuban BenDi No.1		Landrace	Russia	5.72	0.94	-	WDD01181
L60-246		Landrace	Illinois, United States	6.92	0.96	Core collection	WDD00007
Lai Wu Ba Yue Zha		Landrace	Shandong, China	6.15	0.94	-
Lao Shu Pi		Landrace	Shaanxi, China	6.15	0.94	Core collection	ZDD10615
Le Shan Da Huang Ke		Landrace	Sichuan, China	6.77	0.95	-
Le Shan Zi Pi Dou		Landrace	Sichuan, China	7.72	0.93	-
Lei Lei Dou		Landrace	Shanxi, China	6.16	0.94	-
Li Cheng Xiao Li Qing		Landrace	Shandong, China	7.6	0.95	-
Liao Dou No.10		Improved cultivar	Liaoning, China	5.92	0.94	Chinese elite cultivar
Liao Dou No.16		Improved cultivar	Liaoning, China	5.5	0.93	Chinese elite cultivar
Liao Dou No.22		Improved cultivar	Liaoning, China	6.09	0.94	Chinese elite cultivar
Liao Dou No.31		Improved cultivar	Liaoning, China	5.98	0.95	Chinese elite cultivar
Lin Dou No.10		Improved cultivar	Shandong, China	14.18	0.93	Chinese elite cultivar
Lin Xian Cao Huang Dou		Landrace	Henan, China	7.45	0.95	-
Lincoln		Improved cultivar	Illinois, United States	6.78	0.96	-
Liu Shi Ri Jin Huang Da Dou		Landrace	Shandong, China	6.05	0.95	-
Liu Shi Tian Huan Cang		Landrace	Liaoning, China	6.92	0.94	Core collection	ZDD01421
Liu Yue Bao		Landrace	Anhui, China	5.9	0.93	-
Liu Yue Hong		Landrace	Shandong, China	5.7	0.94	-
Long Hei No.1		Improved cultivar	Heilongjiang, China	5.76	0.95	Chinese elite cultivar
Long Xiao Li Dou No.1		Improved cultivar	Heilongjiang, China	5.4	0.93	Chinese elite cultivar
Long Xuan No.1		Improved cultivar	Heilongjiang, China	6.94	0.95	Core collection
Lu Dou No.4		Improved cultivar	Shandong, China	7.02	0.9	Core collection
Lu Tuan Bai Jian Ke		Landrace	Anhui, China	4.99	0.93	-
Lyu Cao Dou		Landrace	Shandong, China	5.73	0.93	Core collection	ZDD02940
Lyu Xin Lao Ya Ling		Landrace	Shaanxi, China	5.2	0.94	-
Ma Ma Niu Mao Huang		Landrace	Shaanxi, China	6.62	0.95	-
Ma Yi Qi Hei Dou		Landrace	Beijing, China	6.69	0.94	-
Mamotan_F-8_A		Landrace	Mississippi, United States	5.15	0.94	-	WDD00744
Mao Dou Zi		Landrace	Hebei, China	5.03	0.93	-
Mao Huang Dou		Landrace	Shandong, China	4.91	0.93	-
Mao Jia Dou		Landrace	Liaoning, China	5.81	0.94	-
Mei Guo Da Dou		Improved cultivar	United States	6.28	0.94	-	WDD01044
Mei Guo Hak08g		Improved cultivar	United States	5.96	0.95	-
Mei No.2		Improved cultivar	United States	6.06	0.95	-
Meng Cheng Ba Yue Zha		Landrace	Anhui, China	6.46	0.94	-
Meng Dou No.11		Improved cultivar	Innermongolia, China	5.15	0.93	Chinese elite cultivar
Meng Qing No.3		Improved cultivar	Anhui, China	5.81	0.94	Chinese elite cultivar
Mi Feng Qiu		Landrace	Anhui, China	7.03	0.95	-
Mi Yun Hua Lian Hu		Landrace	Beijing, China	6.04	0.94	-
Mi Yun Hua Yao		Landrace	Beijing, China	5.43	0.93	-
Mi Yun Lao Ye Lian		Landrace	Beijing, China	5.15	0.93	Core collection	ZDD08018
Mo He No.1		Improved cultivar	Heilongjiang, China	10.55	0.92	Chinese elite cultivar
Mo Shi		Landrace	Shandong, China	6.03	0.95	-
Mufeng No.1		Improved cultivar	Heilongjiang, China	12.73	0.89	Chinese elite cultivar
Nan Nong Cai Dou No.5		Improved cultivar	Jiangsu, China	11.92	0.91	Chinese elite cultivar
Nan Nong Da Huang Dou		Improved cultivar	Jiangsu, China	8.78	0.96	Chinese elite cultivar
Nan Nong No.493-1		Improved cultivar	Jiangsu, China	4.81	0.92	Chinese elite cultivar
Nen Feng No.11		Improved cultivar	Heilongjiang, China	6.28	0.94	Core collection	ZDD06819
Nen Feng No.16		Improved cultivar	Heilongjiang, China	5.68	0.93	Chinese elite cultivar
Ni Ri Li Ya No.4		Improved cultivar	Nigeria	9.45	0.94	-
Ning Xian Yi Wo Feng		Landrace	Gansu, China	7.17	0.95	-
Ning Yang Jiao Zi Ye		Landrace	Shandong, China	5.34	0.93	-
Ning Zhen No.1		Landrace	Jiangsu, China	5.3	0.93	-
Niu Jiao Qi		Landrace	Shandong, China	5.16	0.92	-
Niu Mao Huang		Landrace	North, China	5.51	0.93	Core collection	ZDD00610
Niu Mao Huang Hei Dou		Landrace	Shanxi, China	5.59	0.94	-
Niu Yan Jing Quan Zi		Landrace	Shaanxi, China	7.14	0.95	-
Pa Man Qing		Landrace	Shandong, China	6.09	0.95	-
Pei Xian Ba Yue Zha		Landrace	Jiangsu, China	6.37	0.92	-
Pei Xian Da Bai Jiao		Landrace	Jiangsu, China	6.47	0.94	Core collection	ZDD03871
Pei Xian Hong Mao You		Landrace	Jiangsu, China	5.68	0.94	Core collection	ZDD03733
Pei Xian Hong Mao You Jia		Landrace	Jiangsu, China	7.01	0.94	-
Pei Xian La Yang Huang		Landrace	Jiangsu, China	5.72	0.94	Core collection	ZDD03969
Pei Xian Si Li Cao		Landrace	Jiangsu, China	5.92	0.94	Core collection	ZDD03741
Peng Xi Da Liu Yue Huang		Landrace	Sichuan, China	6.04	0.93	-
PI 297543		Landrace	North, China	5.53	0.94	-
PI 317334B		Improved cultivar	Hokkaido, Japan	22.28	0.96	-
PI 423766		Landrace	Kangwon, South Korea	5.71	0.94	-
PI 525453_Conrad		Landrace	Iowa, United States	6.88	0.95	-	WDD01574
PI 547539_L71-1403		Landrace	Illinois, United States	6.22	0.95	-	WDD00040
PI 547549_L72-1832		Landrace	Illinois, United States	7.11	0.95	-	WDD00049
PI 547553_L72-1893		Landrace	Illinois, United States	5.02	0.93	-	WDD00047
PI 547612_L74-826		Landrace	Illinois, United States	10.85	0.96	-	WDD01760
PI 547732_L67-234		Landrace	Illinois, United States	5.13	0.92	Core collection	WDD00181
PI 547745_L70-4136		Landrace	Illinois, United States	5.53	0.93	Core collection	WDD00198
PI 547782_L73D-2743		Landrace	Illinois, United States	6.15	0.94	-	WDD01835
PI 547786_L79-842		Landrace	Illinois, United States	5.78	0.94	-	WDD01839
PI 548170_T122		Landrace	Illinois, United States	5.62	0.93	-	WDD00260
PI 548318		Landrace	Jilin, China	4.97	0.94	-	WDD00414
PI 548533_Clark		Improved cultivar	Illinois, United States	5.04	0.94	Core collection	WDD00001
PI 548560_Evans		Improved cultivar	Minnesota, United States	5.76	0.94	-	WDD00493
PI 556511_A3127		Landrace	United States	6.7	0.96	-
PI 567238		Landrace	Yunnan, China	6.25	0.94	-
PI 567368		Landrace	Ningxia, China	5.71	0.91	-
PI 567481		Landrace	Hebei, China	6.31	0.96	-
PI 567700		Landrace	Anhui, China	7.55	0.95	-
PI 567720A		Landrace	Anhui, China	6.46	0.94	-
PI 567730		Landrace	Anhui, China	5.98	0.94	-
PI 59845		Landrace	Akita, Japan	4.87	0.92	-
PI 632420_X88		Landrace	Ohio, United States	5.89	0.94	-
PI 81775		Landrace	Akita, Japan	5.67	0.93	-
PI 283327		Landrace	Taiwan, China	10.23	0.89	-
Ping Ding Hei		Landrace	Shandong, China	6.62	0.94	Core collection	ZDD03026
Ping Ding Huang Dou		Landrace	Shandong, China	5.69	0.93	Core collection	ZDD02864
Ping Yi Liu Yue Xian		Landrace	Shandong, China	5.57	0.94	-
PolandYellow		Improved cultivar	Poland	7.8	0.95	-	WDD00356
Pu Dong Da Huang Dou		Landrace	Shanghai, China	6.24	0.94	-
Qi Dong Guan Qing Dou Jia		Landrace	Jiangsu, China	9.23	0.95	-
Qi Huang No.25		Improved cultivar	Shandong, China	5.78	0.94	Chinese elite cultivar
Qi Huang No.26		Improved cultivar	Shandong, China	5.3	0.94	Chinese elite cultivar
Qi Huang No.28		Improved cultivar	Shandong, China	7.5	0.95	Chinese elite cultivar
Qi Huang No.30		Improved cultivar	Shandong, China	6.31	0.95	Chinese elite cultivar
Qi Huang No.31		Improved cultivar	Shandong, China	7.4	0.95	Chinese elite cultivar
Qi Huang No.33		Improved cultivar	Shandong, China	5.89	0.94	Chinese elite cultivar
Qi Si Mi		Landrace	Shandong, China	6.56	0.94	-
Qi Yue Zha		Landrace	Shandong, China	6.16	0.94	-
Qian An Yi Li Chuan		Landrace	Shaanxi, China	6.66	0.95	-
Qiao Ning Ping Ding Huang		Landrace	Jiangsu, China	6.18	0.94	-
Qin Yang Bai Dou		Landrace	Henan, China	6.68	0.94	Core collection	ZDD03260
Qing An Hei Dou		Landrace	Heilongjiang, China	6.09	0.94	Core collection	ZDD00310
Qing Ke Yuan Dou		Landrace	Shanxi, China	5.56	0.93	Core collection	ZDD08633
Qing Mo Shi Dou		Landrace	Liaoning, China	7.06	0.95	-
Qing No.6		Landrace	Shandong, China	4.73	0.92	Core collection	ZDD02921
Bo Tou Qing Pi Dou		Landrace	Hebei, China	4.84	0.93	-
Qing Pi Ping Ding Xiang		Landrace	Liaoning, China	5.63	0.92	-
Qun Xuan No.1		Improved cultivar	Jilin, China	6.56	0.95	Chinese elite cultivar
Rao Shan Gun		Landrace	Hebei, China	6.44	0.95	-
Ri Ben Hei Qi		Landrace	Japan	7.05	0.96	-
Rui Jin Qing Pi Dou		Landrace	Jiangxi, China	5.63	0.94	Core collection	ZDD06501
Shan Dou No.125		Improved cultivar	Shaanxi, China	7.15	0.95	Chinese elite cultivar
Shan Ning No.12		Improved cultivar	Shandong, China	16.91	0.97	Chinese elite cultivar
Shan Ning No.7		Improved cultivar	Shandong, China	5.19	0.94	Chinese elite cultivar
Shan Xi Ping Ding Huang		Landrace	Shanxi, China	5.13	0.94	-
Shang Hai Chi Sha Huang Dou		Landrace	Shanghai, China	5.25	0.92	-
Shang Qiu Jiu Yue Qing		Landrace	Henan, China	6.92	0.94	-
Shang Qiu Ping Ding Shi		Landrace	Henan, China	5.86	0.94	-
Shi Da Dou No.1		Landrace	Xinjiang, China	6.03	0.94	Core collection	ZDD23898
Shi Da Dou No.2		Landrace	Xinjiang, China	5.67	0.94	-
Shi Dou No.411		Improved cultivar	Hebei, China	5.14	0.93	Chinese elite cultivar
Shi Mian Da Dou Zi		Landrace	Sichuan, China	6.25	0.95	-
Shi Sheng Chang Ye		Improved cultivar	Hokkaido, Japan	5.89	0.95	-
Shu Yang Da Qing Dou Jia		Landrace	Jiangsu, China	6.96	0.95	-
Shu Yang Gua Shu		Landrace	Jiangsu, China	5.46	0.94	-
Shui Li Zhan		Landrace	Shandong, China	5.28	0.93	Core collection	ZDD00564
Shui Niu Pi		Landrace	Anhui, China	5.6	0.94	-
Shui Pi Qing Dou		Landrace	Shandong, China	6.52	0.93	-
Shun Yi Hei Dou		Landrace	Beijing, China	5.38	0.93	-
Si Jiao Qi		Landrace	Shandong, China	5.32	0.93	Core collection	ZDD02802
Si Jiao Qi Huang Dou		Landrace	Hebei, China	6.35	0.94	Core collection	ZDD01720
Si Li Hei Dou		Landrace	Shandong, China	7.22	0.95	-
Si Li Jia		Landrace	Anhui, China	6.28	0.94	-
Si Li Jia Da Dou		Landrace	Heilongjiang, China	6.72	0.94	-
Si Li Yuan		Landrace	Shandong, China	5.83	0.93	Core collection	ZDD02764
Song Jiang Deng Xi Feng Jia		Landrace	Shanghai, China	5.96	0.94	-
SRF 300		Improved cultivar	Illinois, United States	6.14	0.96	-	WDD01900
Su Dou No.1		Landrace	Jiangsu, China	7.34	0.95	-
Su Xian Ping Ding Wu		Landrace	Anhui, China	4.77	0.93	-
Su Xian Tian E Dan		Landrace	Anhui, China	6.19	0.93	-
Su Zhou Wu Yue Mao Jia		Landrace	Jiangsu, China	5.63	0.94	-
Sui Ke No.928		Improved cultivar	Anhui, China	4.99	0.92	Chinese elite cultivar
Sui Ning Da Qing Dou Jia		Landrace	Jiangsu, China	7.29	0.96	-
Sui Nong No.16		Improved cultivar	Heilongjiang, China	5.63	0.93	Chinese elite cultivar
Sui Nong No.22		Improved cultivar	Heilongjiang, China	5.98	0.94	Chinese elite cultivar
Sui Nong No.30		Improved cultivar	Heilongjiang, China	5.5	0.93	Chinese elite cultivar
Sui Wu Xing No.1		Improved cultivar	Heilongjiang, China	13.81	0.91	Chinese elite cultivar
Sui Xiao Li Dou No.1		Improved cultivar	Heilongjiang, China	5.65	0.93	Chinese elite cultivar
Tai An Ba Yue Zha		Landrace	Shandong, China	6.88	0.95	-
Tai Gu Zao		Landrace	Shanxi, China	6.04	0.95	-
Tai Nong No.15		Improved cultivar	Taiwan, China	5.59	0.94	Chinese elite cultivar
Tai Wan No.75		Improved cultivar	Taiwan, China	10.93	0.91	Chinese elite cultivar
Tai Xing Hei Dou		Landrace	Jiangsu, China	6.25	0.94	Core collection	ZDD04429
Tai Zhou Bai Hua Wu Jia No.2		Landrace	Jiangsu, China	5.83	0.94	-
Tan Er Bai		Landrace	Gansu, China	6.4	0.94	-
Te Da Dou No.1		Landrace	South, China	6.47	0.94	-
Te Da Li		Landrace	Shaanxi, China	6.56	0.95	-
Teng Xian Da Wu Ye		Landrace	Shandong, China	6.36	0.94	-
Tian E Dan 2		Landrace	South, China	6.34	0.93	-
Tie Dou No.37		Improved cultivar	Liaoning, China	5.41	0.93	Chinese elite cultivar
Tie Dou No.61		Improved cultivar	Liaoning, China	6.34	0.94	Chinese elite cultivar
Tie Feng No.31		Improved cultivar	Liaoning, China	5.93	0.94	Chinese elite cultivar
Tie Feng No.35		Improved cultivar	Liaoning, China	4.92	0.93	Chinese elite cultivar
Tie Jia Hei		Landrace	Hebei, China	5.29	0.93	-
Tie Jiao Huang		Landrace	Anhui, China	6.84	0.95	Core collection	ZDD02883
TK780		Improved cultivar	Hokkaido, Japan	11.53	0.97	-
Tong Shan Hu Shan Da Si Li		Landrace	Jiangsu, China	6.03	0.94	-
Tong Shan Tian E Dan		Landrace	Jiangsu, China	7.16	0.95	Core collection	ZDD03916
Tong Xian Hei Shui Dou		Landrace	Beijing, China	7.76	0.94	-
Tong Ye Ping		Landrace	North, China	6.7	0.94	-
Tu Er Yan		Landrace	Hebei, China	7.5	0.95	Core collection	ZDD01612
Tu Hei Dou		Landrace	Shanxi, China	5.56	0.94	-
Wan Dou No.24		Improved cultivar	Anhui, China	12.58	0.96	Chinese elite cultivar
Wan Dou No.28		Improved cultivar	Anhui, China	6.08	0.94	Chinese elite cultivar
Wan Dou No.29		Improved cultivar	Anhui, China	5.09	0.93	Chinese elite cultivar
Wan Dou No.30		Improved cultivar	Anhui, China	4.81	0.93	Chinese elite cultivar
Wan Dou Zao		Landrace	Shaanxi, China	6.38	0.94	-
Wang Zhong Wang		Landrace	Xinjiang, China	5.48	0.93	-
WD001		Landrace	North, China	6.57	0.95	-
Wei Xian Gu Li Hun Qing Dou		Landrace	Shandong, China	6.12	0.93	-
Wu Chang Liu Yue Bao		Landrace	Hubei, China	5.3	0.93	Core collection	ZDD05493
Wu Jin Ben Niu Qing Dou		Landrace	Jiangsu, China	6.23	0.94	-
Wu Ming		Landrace	Anhui, China	5.45	0.94	-
Wu Xing No.1		Improved cultivar	Hebei, China	5.07	0.94	Chinese elite cultivar
Wu Xing No.2		Improved cultivar	Hebei, China	5.73	0.93	Core collection
Wu Xing No.3		Improved cultivar	Hebei, China	5.93	0.94	Chinese elite cultivar
Xepcoh BenDi No.1		Landrace	Xepcoh, Ukraine	5.24	0.93	-	WDD01191
Xi Chuan Ji Wo Huang		Landrace	Henan, China	4.96	0.93	Core collection	ZDD03237
Xi Zang Da Dou No.3		Improved cultivar	Tibet, China	15.24	0.93	Chinese elite cultivar
Xiao Bian Yuan Dou		Landrace	Liaoning, China	6.97	0.94	-
Xiao Hei Dou		Landrace	Sichuan, China	5.73	0.94	Core collection	ZDD09279
Hong Tong Xiao Hei Dou		Landrace	Shanxi, China	5.73	0.93	-
Xiao Hua Dou		Landrace	Anhui, China	6.46	0.94	-
Xiao Huang Dou 2		Landrace	North, China	7.07	0.95	-
Xiao Jin Huang		Landrace	Liaoning, China	6.07	0.95	Core collection	ZDD00451
Xiao Jin Yuan		Landrace	Hebei, China	5.79	0.95	-
Xiao Lao Shu Yan Hei Dou		Landrace	Shandong, China	7.26	0.94	-
Xiao Li Hei		Landrace	Shandong, China	7.48	0.95	-
Xiao Li Huang		Landrace	Hebei, China	5.31	0.94	-
Xiao Qing Dou		Landrace	South, China	6.52	0.94	Core collection	ZDD09136
Xin Da Dou No.1		Landrace	Xinjiang, China	4.97	0.92	Core collection	ZDD23900
Xin Da Dou No.8		Improved cultivar	Heilongjiang, China	6.35	0.95	Chinese elite cultivar
Xin Jiang Zao Shu Pin Zhong		Landrace	Xinjiang, China	4.86	0.93	-
Xin Yang Yang Yan Dou		Landrace	Henan, China	5.27	0.92	-
Xing Hua Ma Shi Zi Ding		Landrace	Jiangsu, China	6.02	0.93	-
Xiong Yue Xiao Li Huang		Landrace	Liaoning, China	5.53	0.94	-
Xu Dou No.10		Improved cultivar	Jiangsu, China	5.63	0.94	Chinese elite cultivar
Xu Dou No.11		Improved cultivar	Jiangsu, China	6.01	0.94	Chinese elite cultivar
Xu Dou No.12		Improved cultivar	Jiangsu, China	6.29	0.95	Chinese elite cultivar
Xu Dou No.13		Improved cultivar	Jiangsu, China	6.58	0.95	Chinese elite cultivar
Xu Dou No.14		Improved cultivar	Jiangsu, China	6.74	0.95	Chinese elite cultivar
Xu Dou No.15		Improved cultivar	Jiangsu, China	6.23	0.94	Chinese elite cultivar
Xu Dou No.16		Improved cultivar	Jiangsu, China	5.14	0.92	Chinese elite cultivar
Xu Dou No.17		Improved cultivar	Jiangsu, China	5.71	0.94	Chinese elite cultivar
Xu Dou No.9		Improved cultivar	Jiangsu, China	4.9	0.92	Chinese elite cultivar
Xu No.0705		Improved cultivar	Jiangsu, China	6.67	0.92	Chinese elite cultivar
Xu Zhou Xiao You Dou		Landrace	Jiangsu, China	6.19	0.94	-
Yan An Dou		Landrace	Shaanxi, China	5.74	0.93	-
Yan Cheng Qi Si Ni Dou		Landrace	Henan, China	6.37	0.94	-
Yan Huang No.1		Landrace	Shandong, China	5.51	0.93	-
Yan Nong No.3		Improved cultivar	Jilin, China	6.96	0.94	Chinese elite cultivar
Yan Tian Qing Pi Dou		Landrace	Jiangxi, China	5.71	0.94	-
Yang Da Li		Landrace	Liaoning, China	5.56	0.94	-
Yang Tian Xiao Huang Dou		Landrace	Hebei, China	5.49	0.93	-
Yang Yan		Landrace	Shandong, China	6.5	0.93	-
Ye Xian Hong Gun Dou		Landrace	Henan, China	4.97	0.92	-
Yi Du Ping Ding Huang		Landrace	Shandong, China	5.46	0.94	-
Yi Li Hei Dou		Landrace	South, China	6.7	0.95	-
Wu Gong Yi Wo Feng		Landrace	Shaanxi, China	5.74	0.95	-
Yong Cheng Xiao Jian Ke		Landrace	Henan, China	5.18	0.91	-
Yong Cheng Yang Yan Dou		Landrace	Henan, China	5.97	0.94	-
You Bian No.30		Improved cultivar	Beijing, China	6.38	0.93	Core collection	ZDD07987
Yu Dou No.10		Improved cultivar	Henan, China	8.02	0.95	Chinese elite cultivar
Yu Dou No.12		Improved cultivar	Henan, China	5.57	0.94	Core collection
Yu Dou No.18		Improved cultivar	Henan, China	7.5	0.95	Core collection	ZDD19409
Yu Dou No.2		Improved cultivar	Henan, China	6.5	0.94	Core collection	ZDD10089
Yu Dou No.22		Improved cultivar	Henan, China	7.89	0.95	Core collection
Yu Dou No.25		Improved cultivar	Henan, China	7.8	0.95	Core collection
Yu Dou No.28		Improved cultivar	Henan, China	7.1	0.95	Chinese elite cultivar
Yu Dou No.8		Improved cultivar	Henan, China	5.03	0.92	Chinese elite cultivar
Yu Xian Xiao Zi Cao Hei Dou		Landrace	Henan, China	6.45	0.94	-
Yu Xuan No.13		Improved cultivar	Shanxi, China	8.68	0.95	Core collection	ZDD08697
Zao Shu No.17		Improved cultivar	Beijing, China	7.43	0.95	Chinese elite cultivar
Zao Shu No.18		Improved cultivar	Beijing, China	5.89	0.94	Chinese elite cultivar
Zao Zhuang Leng Da Dou		Landrace	Shandong, China	5.52	0.94	-
Zhang Qiu Jia Huang Dou		Landrace	Shandong, China	5.48	0.93	-
Zhen Yuan Ba Yue Zha		Landrace	Gansu, China	7.92	0.95	-
Zheng Ning Lyu Huang Dou		Landrace	Gansu, China	5.01	0.93	-
Zheng No.59		Improved cultivar	Henan, China	5.17	0.93	Chinese elite cultivar
Zheng No.7016		Improved cultivar	Henan, China	6.79	0.94	Chinese elite cultivar
Zheng No.92029		Improved cultivar	Henan, China	9.21	0.96	Chinese elite cultivar
Zheng No.9525		Improved cultivar	Henan, China	6.31	0.94	Core collection
Zheng No.97196		Improved cultivar	Henan, China	6.56	0.95	Chinese elite cultivar
Zheng No.9805		Improved cultivar	Henan, China	9.47	0.85	Chinese elite cultivar
Zheng Zhou No.135		Improved cultivar	Henan, China	5.94	0.94	Core collection	ZDD10085
Zhong Huang No.10		Improved cultivar	Beijing, China	6.74	0.94	Core collection
Zhong Huang No.19		Improved cultivar	Beijing, China	7.59	0.96	Chinese elite cultivar
Zhong Huang No.24		Improved cultivar	Beijing, China	5.09	0.94	Chinese elite cultivar
Zhong Huang No.28		Improved cultivar	Beijing, China	5.65	0.94	Core collection
Zhong Huang No.30		Improved cultivar	Beijing, China	5.13	0.94	Chinese elite cultivar
Zhong Huang No.34		Improved cultivar	Beijing, China	6.93	0.94	Chinese elite cultivar
Zhong Huang No.39		Improved cultivar	Beijing, China	12.58	0.93	Chinese elite cultivar
Zhong Huang No.4		Improved cultivar	Beijing, China	5.02	0.92	Core collection	ZDD18402
Zhong Huang No.41		Improved cultivar	Beijing, China	4.72	0.91	Chinese elite cultivar
Zhong Huang No.43		Improved cultivar	Beijing, China	6.78	0.94	Chinese elite cultivar
Zhong Huang No.44		Improved cultivar	Beijing, China	6.79	0.95	Chinese elite cultivar
Zhong Huang No.48		Improved cultivar	Beijing, China	5.62	0.94	Chinese elite cultivar
Zhong Huang No.49		Improved cultivar	Beijing, China	6.62	0.95	Chinese elite cultivar
Zhong Huang No.55		Improved cultivar	Beijing, China	5.28	0.93	Chinese elite cultivar
Zhong Huang No.58		Improved cultivar	Beijing, China	4.86	0.92	Chinese elite cultivar
Zhong Huang No.6		Improved cultivar	Beijing, China	6.64	0.94	Chinese elite cultivar
Zhong Huang No.61		Improved cultivar	Beijing, China	6.97	0.95	Chinese elite cultivar
Zhong Huang No.66		Improved cultivar	Beijing, China	5.76	0.93	Chinese elite cultivar
Zhong Huang No.67		Improved cultivar	Beijing, China	5.19	0.94	Chinese elite cultivar
Zhong Ke No.42		Improved cultivar	Beijing, China	6.12	0.94	Chinese elite cultivar
Zhong Pin No.03-5363		Improved cultivar	Beijing, China	5.95	0.94	Chinese elite cultivar
Zhong Pin No.03-5368		Improved cultivar	Beijing, China	6.23	0.94	Chinese elite cultivar
Zhong Pin No.661		Improved cultivar	Beijing, China	5.25	0.95	Core collection	ZDD23893
Zhong Sheng Da Jia Zhi Dou		Landrace	Beijing, China	4.76	0.92	-
Zhong Zuo No.5807		Improved cultivar	Beijing, China	6.38	0.94	Chinese elite cultivar
Zhong Zuo No.9056		Improved cultivar	Beijing, China	5.85	0.94	Chinese elite cultivar
Zhong Zuo No.J10153		Improved cultivar	Beijing, China	4.75	0.92	Chinese elite cultivar
Zhong Zuo No.J8035		Improved cultivar	Tianjin, China	5.8	0.94	Chinese elite cultivar
Zhong Zuo No.J9056		Improved cultivar	Beijing, China	5.76	0.94	Chinese elite cultivar
Zhou Dou No.11		Improved cultivar	Henan, China	4.93	0.9	Chinese elite cultivar
Zhou Dou No.12		Improved cultivar	Henan, China	8.57	0.95	Chinese elite cultivar
Zhou Dou No.13		Improved cultivar	Henan, China	6.66	0.94	Chinese elite cultivar
Zhou Dou No.17		Improved cultivar	Henan, China	5.89	0.94	Chinese elite cultivar
Zhou Dou No.18		Improved cultivar	Henan, China	6.66	0.94	Chinese elite cultivar
Zhou Dou No.19		Improved cultivar	Henan, China	9.65	0.81	Chinese elite cultivar
Zhu Ye Qing		Landrace	Shaanxi, China	5.7	0.95	-
Zhu Twinning 2		Landrace	Beijing, China	11.4	0.96	-
Zhu Twinning 3_nonshattering		Landrace	Beijing, China	10.65	0.95	-
Zi Gong Qing Pi Dou		Landrace	Sichuan, China	5.62	0.94	-
Zi Jie Dou		Landrace	Shanxi, China	6.14	0.95	-
Zong Mao Bian Jing		Landrace	Liaoning, China	5.4	0.93	-
Zou Ping Hei Ma Hu Yan		Landrace	Shandong, China	5.65	0.93	-
NCGRC*, National Crop Germplasm Resources of China.
