# Supplementary material for: Genome-wide association studies dissect the genetic networks underlying agronomical traits in soybean
Source: Genome Biol. 2017 Aug 24;18:161. doi: 10.1186/s13059-017-1289-9 (PMC5571659; doi:10.1186/s13059-017-1289-9)
Supplement: Supplementary file 3 — Primers used for SNP validation. (XLSX 11 kb) [file 13059_2017_1289_MOESM3_ESM.xlsx]

## Sheet: Sheet1
Supplementary Table S3 Primers used for SNP validation
Sequence ID	Chromosome	Start	End	Forward primer	Reverse primer
SNP_fragment_1	Chr01	42833825	42834459	CGGGCTGTTTCTTTCCTGG	AACATGAATCCCATGCAGGTA
SNP_fragment_2	Chr02	676894	677473	ATTACTCTGTCAAGTCACAGC	AAATCTTTCCGGCTGTTAAAA
SNP_fragment_3	Chr06	6637207	6637727	AATTGTACTTTGTAAAGGAAGTGA	TGAGCTGAGGCTACTTCAAAC
SNP_fragment_4	Chr08	3444264	3444840	TCCACACGAAAAGCTTTCTCA	ACCACCTCAAATAACCTCTAAA
SNP_fragment_5	Chr11	8965492	8966334	GTTATAATGGACAAAGGTGGAAC	CTGTTCCTGGGTAGAGGCTA
SNP_fragment_6	Chr14	707794	708045	CCGTTCACGTTATCCACGTAG	GGATCACCACCTCCTCCAGA
SNP_fragment_7	Chr15	9953582	9953995	TCTAACTATCACGTTGTTGTA	CATTAAGTGTATCCAGCAAAG
SNP_fragment_8	Chr16	6761625	6762136	AGCAGAATTTGTAGCCTTCTC	CCTGAAAAACAAGGACTTCTT
SNP_fragment_9	Chr17	39182449	39183185	CATAATGCATCCTTTAGTATGATG	GGAAAATTATAAAAACACCCCTG
SNP_fragment_10	Chr19	1995971	1996576	TAACTATTTGATGACCACCCA	TTAGACTTGACCCATCACCTA
