# Supplementary material for: Genome-wide association studies dissect the genetic networks underlying agronomical traits in soybean
Source: Genome Biol. 2017 Aug 24;18:161. doi: 10.1186/s13059-017-1289-9 (PMC5571659; doi:10.1186/s13059-017-1289-9)
Supplement: Supplementary file 4 — The SNPs getting from before imputation, after imputation, and Sanger sequencing validation. (XLSX 55 kb) [file 13059_2017_1289_MOESM4_ESM.xlsx]

## Sheet: Sheet1
Supplementary Table S4 The SNPs getting from before imputation, after imputation and sanger sequencing validation
Sample	Fragment_1												Fragment_2															Fragment_3						Fragment_4									Fragment_5
	Chr01_42833908			Chr01_42833966			Chr01_42834105			Chr01_42834293			Chr02_677027			Chr02_677155			Chr02_677177			Chr02_677347			Chr02_677376			Chr06_6637533			Chr06_6637571			Chr08_3444610			Chr08_3444695			Chr08_3444739			Chr11_8965616			Chr11_8965753			Chr11_8965783
	Before Imputation	After Imputation	Sanger Validation	Before Imputation	After Imputation	Sanger Validation	Before Imputation	After Imputation	Sanger Validation	Before Imputation	After Imputation	Sanger Validation	Before Imputation	After Imputation	Sanger Validation	Before Imputation	After Imputation	Sanger Validation	Before Imputation	After Imputation	Sanger Validation	Before Imputation	After Imputation	Sanger Validation	Before Imputation	After Imputation	Sanger Validation	Before Imputation	After Imputation	Sanger Validation	Before Imputation	After Imputation	Sanger Validation	Before Imputation	After Imputation	Sanger Validation	Before Imputation	After Imputation	Sanger Validation	Before Imputation	After Imputation	Sanger Validation	Before Imputation	After Imputation	Sanger Validation	Before Imputation	After Imputation	Sanger Validation	Before Imputation
Bai Mei Xiao Qing Dou	A/A	A/A	A/A	T/T	T/T	T/T	T/T	T/T	T/T	T/T	T/T	T/T	G/G	G/G	G/G	A/A	A/A	A/A	G/G	G/G	G/G	G/G	G/G	G/G	T/T	T/T	T/T	C/C	C/C	C/C	./.	C/C	C/C	T/T	T/T	T/T	A/A	A/A	A/A	C/C	C/C	C/C	C/C	C/C	C/C	A/A	A/A	A/A	C/C
Bei Chuan Da Yang Wei Ba	T/T	T/T	T/T	C/C	C/C	C/C	A/A	A/A	A/A	C/C	C/C	C/C	G/G	G/G	G/G	A/A	A/A	A/A	G/G	G/G	G/G	G/G	G/G	G/G	T/T	T/T	T/T	C/C	C/C	C/C	T/T	T/T	T/T	T/T	T/T	T/T	A/A	A/A	A/A	C/C	C/C	C/C	C/C	C/C	C/C	T/T	T/T	T/T	T/T
Bei Jing Xiao Hei Dou	T/T	T/T	T/T	C/C	C/C	C/C	A/A	A/A	A/A	C/C	C/C	C/C	G/G	G/G	G/G	A/A	A/A	A/A	G/G	G/G	G/G	G/G	G/G	G/G	T/T	T/T	T/T	G/G	G/G	G/G	T/T	T/T	T/T	T/T	T/T	T/T	A/A	A/A	A/A	C/C	C/C	C/C	C/C	C/C	C/C	A/A	A/A	A/A	C/C
Ben Di Da Huang Dou	T/T	T/T	T/T	C/C	C/C	C/C	A/A	A/A	A/A	C/C	C/C	C/C	G/G	G/G	G/G	A/A	A/A	A/A	G/G	G/G	G/G	G/G	G/G	G/G	T/T	T/T	T/T	G/G	G/G	G/G	T/T	T/T	T/T	T/T	T/T	T/T	A/A	A/A	A/A	C/C	C/C	C/C	C/C	C/C	C/C	A/A	A/A	A/A	C/C
Bian Hei Dou	T/T	T/T	T/T	C/C	C/C	C/C	A/A	A/A	A/A	C/C	C/C	C/C	G/G	G/G	G/G	A/A	A/A	A/A	G/G	G/G	G/G	G/G	G/G	G/G	T/T	T/T	T/T	C/C	C/C	C/C	T/T	T/T	T/T	T/T	T/T	T/T	A/A	A/A	A/A	C/C	C/C	C/C	C/C	C/C	C/C	A/A	A/A	A/A	C/C
Bian Zhuang Da Dou	T/A	T/T	T/T	C/C	C/C	C/C	A/A	A/A	A/A	C/C	C/C	C/C	G/G	G/G	G/G	A/A	A/A	A/A	G/G	G/G	G/G	G/G	G/G	G/G	T/T	T/T	T/T	G/G	G/G	G/G	T/T	T/T	T/T	T/T	T/T	T/T	A/A	A/A	A/A	C/C	C/C	C/C	C/C	C/C	C/C	A/A	A/A	A/A	C/C
Cai Lyu Dou	T/T	T/T	T/T	C/C	C/C	C/C	A/A	A/A	A/A	C/C	C/C	C/C	G/G	G/G	G/G	A/A	A/A	A/A	G/G	G/G	G/G	G/G	G/G	G/G	T/T	T/T	T/T	C/C	C/C	C/C	T/T	T/T	T/T	C/C	C/C	C/C	G/G	G/G	G/G	C/C	C/C	C/C	C/C	C/C	C/C	A/A	A/A	A/A	C/C
Cha Dou	T/T	T/T	T/T	C/C	C/C	C/C	A/A	A/A	A/A	C/C	C/C	C/C	G/G	G/G	G/G	A/A	A/A	A/A	G/G	G/G	G/G	G/G	G/G	G/G	T/T	T/T	T/T	C/C	C/C	C/C	T/T	T/T	T/T	T/T	T/T	T/T	A/A	A/A	A/A	C/C	C/C	C/C	C/C	C/C	C/C	A/A	A/A	A/A	C/C
Cha Mo Shi Dou	T/T	T/T	T/T	C/C	C/C	C/C	A/A	A/A	A/A	C/C	C/C	C/C	T/T	T/T	T/T	A/A	A/A	A/A	G/G	G/G	G/G	G/G	G/G	G/G	T/T	T/T	T/T	C/C	C/C	C/C	T/T	T/T	T/T	T/T	T/T	T/T	A/A	A/A	A/A	C/C	C/C	C/C	C/C	C/C	C/C	A/A	A/A	A/A	C/C
Da Bai Mei	A/A	A/A	A/A	./.	C/C	C/C	A/A	A/A	A/A	T/T	T/T	T/T	G/G	G/G	G/G	A/A	A/A	A/A	G/G	G/G	G/G	G/G	G/G	G/G	T/T	T/T	T/T	C/C	C/C	C/C	C/C	C/C	C/C	T/T	T/T	T/T	A/A	A/A	A/A	C/C	C/C	C/C	C/C	C/C	C/C	A/A	A/A	A/A	C/C
Da Bai Pi	T/T	T/T	T/T	C/C	C/C	C/C	A/A	A/A	A/A	C/C	C/C	C/C	G/G	G/G	G/G	A/A	A/A	A/A	G/G	G/G	G/G	G/G	G/G	G/G	T/T	T/T	T/T	C/C	C/C	C/C	C/C	C/C	C/C	T/T	T/T	T/T	A/A	A/A	A/A	C/C	C/C	C/C	C/C	C/C	C/C	A/A	A/A	A/A	C/C
Da Huang Jia	A/A	A/A	A/A	T/T	T/T	T/T	A/T	T/T	T/T	T/T	T/T	T/T	G/G	G/G	G/G	A/A	A/A	A/A	G/G	G/G	G/G	G/G	G/G	G/G	T/T	T/T	T/T	C/C	C/C	C/C	C/C	C/C	C/C	T/T	T/T	T/T	A/A	A/A	A/A	C/C	C/C	C/C	C/C	C/C	C/C	A/A	A/A	A/A	C/C
Da Jiao Ni Dou	A/A	A/A	A/A	C/T	C/C	C/C	A/A	A/A	A/A	T/T	T/T	T/T	G/G	G/G	G/G	A/A	A/A	A/A	G/G	G/G	G/G	G/G	G/G	G/G	T/T	T/T	T/T	C/C	C/C	C/C	T/T	T/T	T/T	T/T	T/T	T/T	A/A	A/A	A/A	C/C	C/C	C/C	T/T	T/T	T/T	T/T	T/T	T/T	T/T
Di Liu Huang Dou-2	T/T	T/T	T/T	C/C	C/C	C/C	A/A	A/A	A/A	C/C	C/C	C/C	G/G	G/G	G/G	A/A	A/A	A/A	G/G	G/G	G/G	G/G	G/G	G/G	T/T	T/T	T/T	C/C	C/C	C/C	T/T	T/T	T/T	T/T	T/T	T/T	A/A	A/A	A/A	C/C	C/C	C/C	C/C	C/C	C/C	A/A	A/A	A/A	C/C
Er Huang Yang	T/T	T/T	T/T	C/C	C/C	C/C	A/A	A/A	A/A	C/C	C/C	C/C	G/G	G/G	G/G	A/A	A/A	A/A	G/G	G/G	G/G	G/G	G/G	G/G	T/T	T/T	T/T	G/G	G/G	G/G	T/T	T/T	T/T	C/C	C/C	C/C	G/G	G/G	G/G	C/C	C/C	C/C	C/C	C/C	C/C	A/A	A/A	A/A	C/C
Fang Zheng Mo Shi Dou	A/A	A/A	A/A	T/T	T/T	T/T	T/T	T/T	T/T	T/T	T/T	T/T	G/G	G/G	G/G	A/A	A/A	A/A	G/G	G/G	G/G	G/G	G/G	G/G	T/T	T/T	T/T	C/C	C/C	C/C	C/C	C/C	C/C	T/T	T/T	T/T	A/A	A/A	A/A	C/C	C/C	C/C	./.	C/C	C/C	A/A	A/A	A/A	C/C
Gui Chun No.2	A/A	A/A	A/A	C/C	C/C	C/C	A/A	A/A	A/A	T/T	T/T	T/T	G/G	G/G	G/G	A/A	A/A	A/A	G/G	G/G	G/G	G/G	G/G	G/G	T/T	T/T	T/T	C/C	C/C	C/C	T/T	T/T	T/T	T/T	T/T	T/T	A/A	A/A	A/A	./.	C/C	C/C	C/C	C/C	C/C	T/T	T/T	T/T	T/T
Gui Chun No.8	A/A	A/A	A/A	C/C	C/C	C/C	A/A	A/A	A/A	T/T	T/T	T/T	G/G	G/G	G/G	A/A	A/A	A/A	G/G	G/G	G/G	G/G	G/G	G/G	T/T	T/T	T/T	C/C	C/C	C/C	C/C	C/C	C/C	T/T	T/T	T/T	A/A	A/A	A/A	C/C	C/C	C/C	C/C	C/C	C/C	A/T	T/T	T/T	C/T
He Dou	T/T	T/T	T/T	C/C	C/C	C/C	A/A	A/A	A/A	C/C	C/C	C/C	G/G	G/G	G/G	A/A	A/A	A/A	G/G	G/G	G/G	G/G	G/G	G/G	T/T	T/T	T/T	G/G	G/G	G/G	T/T	T/T	T/T	T/T	T/T	T/T	./.	A/A	A/A	./.	C/C	C/C	C/C	C/C	C/C	A/A	A/A	A/A	C/C
Hong Hua Dou	T/T	T/T	T/T	C/C	C/C	C/C	A/A	A/A	A/A	C/C	C/C	C/C	G/G	G/G	G/G	A/A	A/A	A/A	G/G	G/G	G/G	G/G	G/G	G/G	T/T	T/T	T/T	C/C	C/C	C/C	T/T	T/T	T/T	C/C	C/C	C/C	G/G	G/G	G/G	C/C	C/C	C/C	C/C	C/C	C/C	A/A	A/A	A/A	C/C
Huan Xian Yang Yan Jing Dou	T/T	T/T	T/T	C/C	C/C	C/C	A/A	A/A	A/A	C/C	C/C	C/C	G/G	G/G	G/G	A/A	A/A	A/A	G/G	G/G	G/G	G/G	G/G	G/G	T/T	T/T	T/T	C/C	C/C	C/C	C/C	C/C	C/C	T/T	T/T	T/T	A/A	A/A	A/A	C/C	C/C	C/C	T/T	T/T	T/T	T/T	T/T	T/T	T/T
Huang Dou 1	T/T	T/T	T/T	C/C	C/C	C/C	A/A	A/A	A/A	C/C	C/C	C/C	G/G	G/G	G/G	A/A	A/A	A/A	G/G	G/G	G/G	G/G	G/G	G/G	T/T	T/T	T/T	C/C	C/C	C/C	C/C	C/C	C/C	T/T	T/T	T/T	A/A	A/A	A/A	C/C	C/C	C/C	C/C	C/C	C/C	A/A	A/A	A/A	C/C
Ji Dou No.20	T/T	T/T	T/T	C/C	C/C	C/C	A/A	A/A	A/A	C/C	C/C	C/C	G/G	G/G	G/G	A/A	A/A	A/A	G/G	G/G	G/G	G/G	G/G	G/G	T/T	T/T	T/T	C/C	C/C	C/C	T/T	T/T	T/T	T/T	T/T	T/T	A/A	A/A	A/A	C/C	C/C	C/C	C/C	C/C	C/C	A/A	A/A	A/A	C/C
Ji Dou No.21	T/T	T/T	T/T	C/C	C/C	C/C	A/A	A/A	A/A	C/C	C/C	C/C	G/G	G/G	G/G	A/A	A/A	A/A	G/G	G/G	G/G	G/G	G/G	G/G	T/T	T/T	T/T	C/C	C/C	C/C	T/T	T/T	T/T	T/T	T/T	T/T	A/A	A/A	A/A	C/C	C/C	C/C	C/C	C/C	C/C	A/A	A/A	A/A	C/C
Ji Yu No.53	A/A	A/A	A/A	T/T	T/T	T/T	T/T	T/T	T/T	T/T	T/T	T/T	G/G	G/G	G/G	A/A	A/A	A/A	G/G	G/G	G/G	G/G	G/G	G/G	T/T	T/T	T/T	C/C	C/C	C/C	C/T	T/T	T/T	T/T	T/T	T/T	A/A	A/A	A/A	C/C	C/C	C/C	C/C	C/C	C/C	T/T	T/T	T/T	T/T
Jin Da No.62	T/T	T/T	T/T	C/C	C/C	C/C	A/A	A/A	A/A	C/C	C/C	C/C	G/G	G/G	G/G	A/A	A/A	A/A	G/G	G/G	G/G	G/G	G/G	G/G	T/T	T/T	T/T	C/C	C/C	C/C	T/T	T/T	T/T	T/T	T/T	T/T	A/A	A/A	A/A	C/C	C/C	C/C	C/C	C/C	C/C	A/A	A/A	A/A	C/C
Jin Da No.75	T/T	T/T	T/T	C/C	C/C	C/C	A/A	A/A	A/A	C/C	C/C	C/C	G/G	G/G	G/G	A/A	A/A	A/A	G/G	G/G	G/G	G/G	G/G	G/G	T/T	T/T	T/T	C/C	C/C	C/C	T/T	T/T	T/T	T/T	T/T	T/T	A/A	A/A	A/A	C/C	C/C	C/C	C/C	C/C	C/C	A/A	A/A	A/A	C/C
Jin Dou No.14	T/T	T/T	T/T	C/C	C/C	C/C	A/A	A/A	A/A	C/C	C/C	C/C	T/T	T/T	T/T	T/T	T/T	T/T	C/C	C/C	C/C	T/T	T/T	T/T	A/A	A/A	A/A	C/C	C/C	C/C	T/T	T/T	T/T	T/T	T/T	T/T	A/A	A/A	A/A	C/C	C/C	C/C	C/C	C/C	C/C	A/A	A/A	A/A	C/C
K099	A/A	A/A	A/A	C/C	C/C	C/C	A/A	A/A	A/A	T/T	T/T	T/T	G/G	G/G	G/G	A/A	A/A	A/A	G/G	G/G	G/G	G/G	G/G	G/G	T/T	T/T	T/T	C/C	C/C	C/C	T/T	T/T	T/T	T/T	T/T	T/T	A/A	A/A	A/A	C/C	C/C	C/C	T/T	T/T	T/T	T/T	T/T	T/T	T/T
Ke Feng No.1	T/T	T/T	T/T	C/C	C/C	C/C	A/A	A/A	A/A	C/C	C/C	C/C	G/G	G/G	G/G	A/A	A/A	A/A	G/G	G/G	G/G	G/G	G/G	G/G	T/T	T/T	T/T	G/G	G/G	G/G	T/T	T/T	T/T	T/T	T/T	T/T	A/A	A/A	A/A	C/C	C/C	C/C	C/C	C/C	C/C	A/A	A/A	A/A	C/C
Le Shan Da Huang Ke	A/A	A/A	A/A	C/C	C/C	C/C	A/A	A/A	A/A	T/T	T/T	T/T	G/G	G/G	G/G	A/A	A/A	A/A	G/G	G/G	G/G	G/G	G/G	G/G	T/T	T/T	T/T	C/C	C/C	C/C	T/T	T/T	T/T	T/T	T/T	T/T	A/A	A/A	A/A	C/C	C/C	C/C	C/C	C/C	C/C	A/A	A/A	A/A	C/C
Mao Huang Dou	T/T	T/T	T/T	C/C	C/C	C/C	A/A	A/A	A/A	C/C	C/C	C/C	G/G	G/G	G/G	A/A	A/A	A/A	G/G	G/G	G/G	G/G	G/G	G/G	T/T	T/T	T/T	C/C	C/C	C/C	C/C	C/C	C/C	T/T	T/T	T/T	A/A	A/A	A/A	C/C	C/C	C/C	C/C	C/C	C/C	A/A	A/A	A/A	C/C
Mao Jia Dou	A/A	A/A	A/A	C/C	C/C	C/C	A/A	A/A	A/A	T/T	T/T	T/T	G/G	G/G	G/G	A/A	A/A	A/A	G/G	G/G	G/G	G/G	G/G	G/G	T/T	T/T	T/T	C/C	C/C	C/C	T/T	T/T	T/T	T/T	T/T	T/T	A/A	A/A	A/A	C/C	C/C	C/C	C/C	C/C	C/C	A/A	A/A	A/A	C/C
Ning Zhen No.1	T/T	T/T	T/T	C/C	C/C	C/C	A/A	A/A	A/A	C/C	C/C	C/C	G/G	G/G	G/G	A/A	A/A	A/A	G/G	G/G	G/G	G/G	G/G	G/G	T/T	T/T	T/T	C/C	C/C	C/C	T/T	T/T	T/T	C/C	C/C	C/C	G/G	G/G	G/G	T/T	T/T	T/T	C/C	C/C	C/C	T/T	T/T	T/T	T/T
Niu Jiao Qi	T/T	T/T	T/T	C/C	C/C	C/C	A/A	A/A	A/A	C/C	C/C	C/C	G/G	G/G	G/G	A/A	A/A	A/A	G/G	G/G	G/G	G/G	G/G	G/G	T/T	T/T	T/T	C/C	C/C	C/C	C/C	C/C	C/C	T/T	T/T	T/T	A/A	A/A	A/A	C/C	C/C	C/C	C/C	C/C	C/C	A/A	A/A	A/A	C/C
Niu Mao Huang	A/A	A/A	A/A	C/C	C/C	C/C	A/A	A/A	A/A	T/T	T/T	T/T	G/G	G/G	G/G	A/A	A/A	A/A	G/G	G/G	G/G	G/G	G/G	G/G	T/T	T/T	T/T	C/C	C/C	C/C	C/C	C/C	C/C	T/T	T/T	T/T	A/A	A/A	A/A	C/C	C/C	C/C	C/C	C/C	C/C	A/A	A/A	A/A	C/C
Pei Xian La Yang Huang	A/A	A/A	A/A	C/C	C/C	C/C	A/A	A/A	A/A	T/T	T/T	T/T	T/T	T/T	T/T	A/A	A/A	A/A	G/G	G/G	G/G	G/G	G/G	G/G	T/T	T/T	T/T	C/C	C/C	C/C	T/T	T/T	T/T	T/T	T/T	T/T	A/A	A/A	A/A	C/C	C/C	C/C	C/C	C/C	C/C	T/T	T/T	T/T	T/T
Pei Xian Xiao You Dou	T/T	T/T	T/T	C/C	C/C	C/C	A/A	A/A	A/A	C/C	C/C	C/C	G/G	G/G	G/G	A/A	A/A	A/A	G/G	G/G	G/G	G/G	G/G	G/G	T/T	T/T	T/T	G/G	G/G	G/G	T/T	T/T	T/T	./.	T/T	T/T	./.	A/A	A/A	./.	C/C	C/C	C/C	C/C	C/C	A/A	A/A	A/A	C/C
PI 407801	A/A	A/A	A/A	C/C	C/C	C/C	A/A	A/A	A/A	T/T	T/T	T/T	G/G	G/G	G/G	A/A	A/A	A/A	G/G	G/G	G/G	G/G	G/G	G/G	T/T	T/T	T/T	C/C	C/C	C/C	T/T	T/T	T/T	T/T	T/T	T/T	A/A	A/A	A/A	C/C	C/C	C/C	C/C	C/C	C/C	T/T	T/T	T/T	T/T
PI 416890	A/A	A/A	A/A	T/T	T/T	T/T	T/T	T/T	T/T	T/T	T/T	T/T	G/G	G/G	G/G	A/A	A/A	A/A	G/G	G/G	G/G	G/G	G/G	G/G	T/T	T/T	T/T	C/G	C/C	C/C	T/T	T/T	T/T	C/C	C/C	C/C	G/G	G/G	G/G	T/T	T/T	T/T	C/C	C/C	C/C	A/A	A/A	A/A	C/C
PI 423954	A/A	A/A	A/A	T/T	T/T	T/T	T/T	T/T	T/T	T/T	T/T	T/T	G/G	G/G	G/G	A/A	A/A	A/A	G/G	G/G	G/G	G/G	G/G	G/G	T/T	T/T	T/T	C/C	C/C	C/C	T/T	T/T	T/T	C/C	C/C	C/C	G/G	G/G	G/G	T/T	T/T	T/T	C/C	C/C	C/C	T/T	T/T	T/T	T/T
PI 437321	T/T	T/T	T/T	C/C	C/C	C/C	A/A	A/A	A/A	C/C	C/C	C/C	G/G	G/G	G/G	A/A	A/A	A/A	G/G	G/G	G/G	G/G	G/G	G/G	T/T	T/T	T/T	C/C	C/C	C/C	C/C	C/C	C/C	T/T	T/T	T/T	A/A	A/A	A/A	C/C	C/C	C/C	C/C	C/C	C/C	A/A	A/A	A/A	C/C
PI 437944	T/T	T/T	T/T	C/C	C/C	C/C	A/A	A/A	A/A	C/C	C/C	C/C	./.	G/G	G/G	./.	A/A	A/A	G/G	G/G	G/G	./.	G/G	G/G	./.	T/T	T/T	C/C	C/C	C/C	C/T	./.	T/T	./.	C/C	C/C	./.	G/G	G/G	./.	C/C	C/C	C/T	T/T	T/T	T/T	T/T	T/T	C/T
PI 548170_T122	A/A	A/A	A/A	C/C	C/C	C/C	A/A	A/A	A/A	T/T	T/T	T/T	G/G	G/G	G/G	A/A	A/A	A/A	G/G	G/G	G/G	G/G	G/G	G/G	T/T	T/T	T/T	G/G	G/G	G/G	T/T	T/T	T/T	T/T	T/T	T/T	A/A	A/A	A/A	C/C	C/C	C/C	C/C	C/C	C/C	A/A	A/A	A/A	C/C
PI 548644	A/A	A/A	A/A	C/C	C/C	C/C	A/A	A/A	A/A	T/T	T/T	T/T	./.	G/G	G/G	./.	A/A	A/A	./.	G/G	G/G	G/G	G/G	G/G	T/T	T/T	T/T	C/C	C/C	C/C	T/T	T/T	T/T	./.	T/T	T/T	./.	A/A	A/A	./.	C/C	C/C	T/T	T/T	T/T	T/T	T/T	T/T	T/T
PI 594579	A/A	A/A	A/A	C/C	C/C	C/C	A/A	A/A	A/A	T/T	T/T	T/T	G/G	G/G	G/G	A/A	A/A	A/A	G/G	G/G	G/G	G/G	G/G	G/G	T/T	T/T	T/T	C/C	C/C	C/C	T/T	T/T	T/T	C/C	C/C	C/C	G/G	G/G	G/G	T/T	T/T	T/T	C/T	C/C	C/C	A/A	A/A	A/A	C/C
PI 594777	A/A	A/A	A/A	C/C	C/C	C/C	A/A	A/A	A/A	T/T	T/T	T/T	T/T	T/T	T/T	T/T	T/T	T/T	C/C	C/C	C/C	T/T	T/T	T/T	A/A	A/A	A/A	C/C	C/C	C/C	T/T	T/T	T/T	T/T	T/T	T/T	A/A	A/A	A/A	C/C	C/C	C/C	C/C	C/C	C/C	T/T	T/T	T/T	T/T
PI 603420	T/T	T/T	T/T	C/C	C/C	C/C	A/A	A/A	A/A	C/C	C/C	C/C	G/G	G/G	G/G	A/A	A/A	A/A	G/G	G/G	G/G	G/G	G/G	G/G	T/T	T/T	T/T	G/G	G/G	G/G	T/T	T/T	T/T	C/C	C/C	C/C	G/G	G/G	G/G	C/C	C/C	C/C	T/T	T/T	T/T	T/T	T/T	T/T	T/T
PI 80837	A/A	A/A	A/A	T/T	T/T	T/T	T/T	T/T	T/T	T/T	T/T	T/T	G/G	G/G	G/G	A/A	A/A	A/A	G/G	G/G	G/G	G/G	G/G	G/G	T/T	T/T	T/T	C/C	C/C	C/C	T/T	T/T	T/T	T/T	T/T	T/T	A/A	A/A	A/A	C/C	C/C	C/C	C/C	C/C	C/C	A/A	A/A	A/A	C/C
PI 81775	A/A	A/A	A/A	C/C	C/C	C/C	A/A	A/A	A/A	T/T	T/T	T/T	G/G	G/G	G/G	./.	A/A	A/A	./.	G/G	G/G	./.	G/G	G/G	T/T	T/T	T/T	C/C	C/C	C/C	T/T	T/T	T/T	T/T	T/T	T/T	A/A	A/A	A/A	C/C	C/C	C/C	C/C	C/C	C/C	A/A	A/A	A/A	C/C
PI 84987	A/A	A/A	A/A	T/T	T/T	T/T	T/T	T/T	T/T	T/T	T/T	T/T	G/G	G/G	G/G	A/A	A/A	A/A	G/G	G/G	G/G	G/G	G/G	G/G	T/T	T/T	T/T	C/C	C/C	C/C	T/T	T/T	T/T	C/C	C/C	C/C	G/G	G/G	G/G	T/T	T/T	T/T	C/C	C/C	C/C	T/T	T/T	T/T	T/T
PI 86024	T/T	T/T	T/T	C/C	C/C	C/C	A/A	A/A	A/A	C/C	C/C	C/C	G/G	G/G	G/G	A/A	A/A	A/A	G/G	G/G	G/G	G/G	G/G	G/G	T/T	T/T	T/T	C/C	C/C	C/C	T/T	T/T	T/T	T/T	T/T	T/T	A/A	A/A	A/A	C/C	C/C	C/C	C/C	C/C	C/C	A/A	A/A	A/A	C/C
PI 88479	A/A	A/A	A/A	C/C	C/C	C/C	A/A	A/A	A/A	T/T	T/T	T/T	G/G	G/G	G/G	A/A	A/A	A/A	G/G	G/G	G/G	G/G	G/G	G/G	T/T	T/T	T/T	C/C	C/C	C/C	T/T	T/T	T/T	T/T	T/T	T/T	A/A	A/A	A/A	C/C	C/C	C/C	C/C	C/C	C/C	A/A	A/A	A/A	C/C
Qi Si Mi	A/A	A/A	A/A	T/T	T/T	T/T	T/T	T/T	T/T	T/T	T/T	T/T	G/G	G/G	G/G	A/A	A/A	A/A	G/G	G/G	G/G	G/G	G/G	G/G	T/T	T/T	T/T	C/C	C/C	C/C	C/C	C/C	C/C	T/T	T/T	T/T	A/A	A/A	A/A	./.	C/C	C/C	C/C	C/C	C/C	A/A	A/A	A/A	C/C
Qiao Ning Ping Ding Huang	A/A	A/A	A/A	C/C	C/C	C/C	A/A	A/A	A/A	T/T	T/T	T/T	G/G	G/G	G/G	A/A	A/A	A/A	G/G	G/G	G/G	G/G	G/G	G/G	T/T	T/T	T/T	C/C	C/C	C/C	T/T	T/T	T/T	T/T	T/T	T/T	A/A	A/A	A/A	C/C	C/C	C/C	C/C	C/C	C/C	A/A	A/A	A/A	C/C
Qing Mo Shi Dou	T/T	T/T	T/T	C/C	C/C	C/C	A/A	A/A	A/A	C/C	C/C	C/C	G/G	G/G	G/G	A/A	A/A	A/A	G/G	G/G	G/G	G/G	G/G	G/G	T/T	T/T	T/T	G/G	G/G	G/G	T/T	T/T	T/T	T/T	T/T	T/T	A/A	A/A	A/A	C/C	C/C	C/C	C/C	C/C	C/C	A/A	A/A	A/A	C/C
Rao Shan Gun	A/A	A/A	A/A	C/C	C/C	C/C	A/A	A/A	A/A	T/T	T/T	T/T	T/T	T/T	T/T	A/A	A/A	A/A	G/G	G/G	G/G	G/G	G/G	G/G	T/T	T/T	T/T	G/G	G/G	G/G	T/T	T/T	T/T	T/T	T/T	T/T	A/A	A/A	A/A	C/C	C/C	C/C	C/C	C/C	C/C	A/A	A/A	A/A	C/C
Rui Jin Qing Pi Dou	A/A	A/A	A/A	C/C	C/C	C/C	A/A	A/A	A/A	T/T	T/T	T/T	G/G	G/G	G/G	A/A	A/A	A/A	G/G	G/G	G/G	G/G	G/G	G/G	T/T	T/T	T/T	C/C	C/C	C/C	T/T	T/T	T/T	T/T	T/T	T/T	A/A	A/A	A/A	C/C	C/C	C/C	C/C	C/C	C/C	A/A	A/A	A/A	C/C
Shang Qiu Ping Ding Shi	T/T	T/T	T/T	C/C	C/C	C/C	A/A	A/A	A/A	C/C	C/C	C/C	T/T	T/T	T/T	T/T	T/T	T/T	C/C	C/C	C/C	T/T	T/T	T/T	A/A	A/A	A/A	G/G	G/G	G/G	T/T	T/T	T/T	T/T	T/T	T/T	A/A	A/A	A/A	C/C	C/C	C/C	C/C	C/C	C/C	A/A	A/A	A/A	C/C
Shun Yi Hei Dou	T/T	T/T	T/T	C/C	C/C	C/C	A/A	A/A	A/A	C/C	C/C	C/C	G/G	G/G	G/G	A/A	A/A	A/A	G/G	G/G	G/G	G/G	G/G	G/G	T/T	T/T	T/T	./.	G/G	G/G	./.	T/T	T/T	T/T	T/T	T/T	A/A	A/A	A/A	C/C	C/C	C/C	C/C	C/C	C/C	A/A	A/A	A/A	C/C
Si Jiao Qi Huang Dou	T/T	T/T	T/T	C/C	C/C	C/C	A/A	A/A	A/A	C/C	C/C	C/C	G/G	G/G	G/G	A/A	A/A	A/A	G/G	G/G	G/G	G/G	G/G	G/G	T/T	T/T	T/T	C/C	C/C	C/C	C/C	C/C	C/C	T/T	T/T	T/T	A/A	A/A	A/A	C/C	C/C	C/C	C/C	C/C	C/C	A/A	A/A	A/A	C/C
Si Li Hei Dou	T/T	T/T	T/T	C/C	C/C	C/C	A/A	A/A	A/A	C/C	C/C	C/C	G/G	G/G	G/G	A/A	A/A	A/A	G/G	G/G	G/G	G/G	G/G	G/G	T/T	T/T	T/T	C/C	C/C	C/C	C/C	C/C	C/C	C/C	C/C	C/C	G/G	G/G	G/G	C/C	C/C	C/C	C/C	C/C	C/C	A/A	A/A	A/A	C/C
Su Xian Tian E Dan	A/A	A/A	A/A	C/C	C/C	C/C	A/A	A/A	A/A	T/T	T/T	T/T	G/G	G/G	G/G	A/A	A/A	A/A	G/G	G/G	G/G	G/G	G/G	G/G	T/T	T/T	T/T	C/C	C/C	C/C	T/T	T/T	T/T	C/C	C/C	C/C	G/G	G/G	G/G	C/C	C/C	C/C	C/C	C/C	C/C	T/T	T/T	T/T	T/T
Tai Wan No.1	T/T	T/T	T/T	C/C	C/C	C/C	A/A	A/A	A/A	C/C	C/C	C/C	G/G	G/G	G/G	A/A	A/A	A/A	G/G	G/G	G/G	G/G	G/G	G/G	T/T	T/T	T/T	C/C	C/C	C/C	T/T	T/T	T/T	T/T	T/T	T/T	A/A	A/A	A/A	./.	C/C	C/C	C/C	C/C	C/C	T/T	T/T	T/T	T/T
Tai Xin Niu Mao Huang Yi	T/T	T/T	T/T	C/C	C/C	C/C	A/A	A/A	A/A	C/C	C/C	C/C	G/G	G/G	G/G	./.	A/A	A/A	./.	G/G	G/G	G/G	G/G	G/G	T/T	T/T	T/T	C/C	C/C	C/C	T/T	T/T	T/T	T/T	T/T	T/T	./.	A/A	A/A	./.	C/C	C/C	C/C	C/C	C/C	A/A	A/A	A/A	C/C
Tai Zhou Bai Hua Wu Jia No.2	A/A	A/A	A/A	C/C	C/C	C/C	A/A	A/A	A/A	T/T	T/T	T/T	G/G	G/G	G/G	A/A	A/A	A/A	G/G	G/G	G/G	G/G	G/G	G/G	T/T	T/T	T/T	C/C	C/C	C/C	T/T	T/T	T/T	T/T	T/T	T/T	A/A	A/A	A/A	C/C	C/C	C/C	C/C	C/C	C/C	A/A	A/A	A/A	C/C
Tian E Dan	A/A	A/A	A/A	T/T	T/T	T/T	T/T	T/T	T/T	T/T	T/T	T/T	G/G	G/G	G/G	A/A	A/A	A/A	G/G	G/G	G/G	G/G	G/G	G/G	./.	T/T	T/T	C/C	C/C	C/C	C/C	C/C	C/C	T/T	T/T	T/T	A/A	A/A	A/A	C/C	C/C	C/C	C/C	C/C	C/C	A/A	A/A	A/A	C/C
Tie Jiao Huang	A/A	A/A	A/A	C/C	C/C	C/C	A/A	A/A	A/A	T/T	T/T	T/T	G/G	G/G	G/G	A/A	A/A	A/A	G/G	G/G	G/G	G/G	G/G	G/G	T/T	T/T	T/T	C/C	C/C	C/C	C/C	C/C	C/C	T/T	T/T	T/T	A/A	A/A	A/A	C/C	C/C	C/C	C/C	C/C	C/C	A/A	A/A	A/A	C/C
Tu Hei Dou	T/T	T/T	T/T	C/C	C/C	C/C	A/A	A/A	A/A	C/C	C/C	C/C	T/T	T/T	T/T	T/T	T/T	T/T	C/C	C/C	C/C	T/T	T/T	T/T	A/A	A/A	A/A	C/C	C/C	C/C	T/T	T/T	T/T	T/T	T/T	T/T	A/A	A/A	A/A	C/C	C/C	C/C	C/C	C/C	C/C	A/A	A/A	A/A	C/C
Wan Dou No.29	A/A	A/A	A/A	./.	C/C	C/C	A/A	A/A	A/A	T/T	T/T	T/T	G/G	G/G	G/G	A/A	A/A	A/A	G/G	G/G	G/G	G/G	G/G	G/G	T/T	T/T	T/T	C/C	C/C	C/C	T/T	T/T	T/T	T/T	T/T	T/T	A/A	A/A	A/A	C/C	C/C	C/C	C/C	C/C	C/C	T/T	T/T	T/T	T/T
Wang Zhong Wang	A/A	A/A	A/A	T/T	T/T	T/T	T/T	T/T	T/T	T/T	T/T	T/T	G/G	G/G	G/G	A/A	A/A	A/A	G/G	G/G	G/G	G/G	G/G	G/G	T/T	T/T	T/T	C/C	C/C	C/C	C/C	C/C	C/C	T/T	T/T	T/T	A/A	A/A	A/A	C/C	C/C	C/C	C/C	C/C	C/C	A/A	A/A	A/A	C/C
Xi Zang Da Dou No.20	A/A	A/A	A/A	C/C	C/C	C/C	A/A	A/A	A/A	T/T	T/T	T/T	G/G	G/G	G/G	A/A	A/A	A/A	G/G	G/G	G/G	G/G	G/G	G/G	T/T	T/T	T/T	C/C	C/C	C/C	T/T	T/T	T/T	C/C	C/C	C/C	G/G	G/G	G/G	./.	C/C	C/C	C/C	C/C	C/C	T/T	T/T	T/T	T/T
Xiang Dou No.4	T/T	T/T	T/T	C/C	C/C	C/C	A/A	A/A	A/A	C/C	C/C	C/C	G/G	G/G	G/G	A/A	A/A	A/A	G/G	G/G	G/G	G/G	G/G	G/G	T/T	T/T	T/T	C/C	C/C	C/C	T/T	T/T	T/T	T/T	T/T	T/T	./.	A/A	A/A	./.	C/C	C/C	C/C	C/C	C/C	A/A	A/A	A/A	C/C
Xiao Bai Dou	T/T	T/T	T/T	C/C	C/C	C/C	A/A	A/A	A/A	C/C	C/C	C/C	G/T	T/T	T/T	T/T	T/T	T/T	C/C	C/C	C/C	T/T	T/T	T/T	A/A	A/A	A/A	C/C	C/C	C/C	T/T	T/T	T/T	T/T	T/T	T/T	./.	A/A	A/A	./.	C/C	C/C	T/T	T/T	T/T	T/T	T/T	T/T	T/T
Xiao Jin Yuan	A/A	A/A	A/A	C/C	C/C	C/C	A/A	A/A	A/A	T/T	T/T	T/T	T/T	T/T	T/T	A/A	A/A	A/A	G/G	G/G	G/G	G/G	G/G	G/G	T/T	T/T	T/T	G/G	G/G	G/G	T/T	T/T	T/T	T/T	T/T	T/T	A/A	A/A	A/A	C/C	C/C	C/C	C/C	C/C	C/C	A/A	A/A	A/A	C/C
Xiao Lao Shu Yan Hei Dou	T/T	T/T	T/T	C/C	C/C	C/C	A/A	A/A	A/A	C/C	C/C	C/C	G/G	G/G	G/G	A/A	A/A	A/A	G/G	G/G	G/G	G/G	G/G	G/G	T/T	T/T	T/T	C/C	C/C	C/C	C/C	C/C	C/C	T/T	T/T	T/T	A/A	A/A	A/A	C/C	C/C	C/C	C/C	C/C	C/C	A/A	A/A	A/A	C/C
Xiao Li Huang	T/T	T/T	T/T	C/C	C/C	C/C	A/A	A/A	A/A	C/C	C/C	C/C	T/T	T/T	T/T	A/A	A/A	A/A	G/G	G/G	G/G	G/G	G/G	G/G	T/T	T/T	T/T	C/C	C/C	C/C	T/T	T/T	T/T	T/T	T/T	T/T	A/A	A/A	A/A	C/C	C/C	C/C	C/C	C/C	C/C	A/A	A/A	A/A	C/C
Xin Xian Xiao Huang Dou	T/T	T/T	T/T	C/C	C/C	C/C	A/A	A/A	A/A	C/C	C/C	C/C	G/T	G/G	G/G	A/T	A/A	A/A	G/C	G/G	G/G	G/T	G/G	G/G	T/A	T/T	T/T	C/C	C/C	C/C	T/T	T/T	T/T	T/C	C/C	C/C	G/G	G/G	G/G	C/T	C/C	C/C	C/T	C/C	C/C	A/T	A/A	A/A	C/T
Xin Yang Yang Yan Dou	A/A	A/A	A/A	T/T	T/T	T/T	T/T	T/T	T/T	T/T	T/T	T/T	G/G	G/G	G/G	A/A	A/A	A/A	G/G	G/G	G/G	G/G	G/G	G/G	T/T	T/T	T/T	C/C	C/C	C/C	./.	T/T	T/T	T/T	T/T	T/T	A/A	A/A	A/A	C/C	C/C	C/C	C/C	C/C	C/C	A/A	A/A	A/A	C/C
Xu Dou No.12	T/T	T/T	T/T	C/C	C/C	C/C	A/A	A/A	A/A	C/C	C/C	C/C	T/T	T/T	T/T	T/T	T/T	T/T	C/C	C/C	C/C	T/T	T/T	T/T	A/A	A/A	A/A	C/C	C/C	C/C	C/C	C/C	C/C	C/C	C/C	C/C	G/G	G/G	G/G	C/C	C/C	C/C	C/C	C/C	C/C	A/A	A/A	A/A	C/C
Yang Da Li	T/T	T/T	T/T	C/C	C/C	C/C	A/A	A/A	A/A	C/C	C/C	C/C	T/T	T/T	T/T	T/T	T/T	T/T	C/C	C/C	C/C	T/T	T/T	T/T	A/A	A/A	A/A	C/C	C/C	C/C	C/C	C/C	C/C	T/T	T/T	T/T	A/A	A/A	A/A	C/C	C/C	C/C	C/C	C/C	C/C	A/A	A/A	A/A	C/C
Ye Xian Hong Gun Dou	T/T	T/T	T/T	C/T	C/C	C/C	A/A	A/A	A/A	C/C	C/C	C/C	G/G	G/G	G/G	A/A	A/A	A/A	G/G	G/G	G/G	G/G	G/G	G/G	T/T	T/T	T/T	C/C	C/C	C/C	C/C	C/C	C/C	T/T	T/T	T/T	A/A	A/A	A/A	C/C	C/C	C/C	C/C	C/C	C/C	A/A	A/A	A/A	C/C
Yi Du Ping Ding Huang	T/T	T/T	T/T	C/C	C/C	C/C	A/A	A/A	A/A	C/C	C/C	C/C	G/G	G/G	G/G	A/A	A/A	A/A	G/G	G/G	G/G	G/G	G/G	G/G	T/T	T/T	T/T	C/C	C/C	C/C	C/C	C/C	C/C	T/T	T/T	T/T	A/A	A/A	A/A	C/C	C/C	C/C	C/C	C/C	C/C	A/A	A/A	A/A	C/C
Yi Li Hei Dou	A/A	A/A	A/A	C/C	C/C	C/C	A/A	A/A	A/A	T/T	T/T	T/T	G/G	G/G	G/G	A/A	A/A	A/A	G/G	G/G	G/G	G/G	G/G	G/G	T/T	T/T	T/T	C/C	C/C	C/C	T/T	T/T	T/T	T/T	T/T	T/T	A/A	A/A	A/A	C/C	C/C	C/C	C/C	C/C	C/C	A/A	A/A	A/A	C/C
Yi Zheng Da Li Huang Dou	A/A	A/A	A/A	T/T	T/T	T/T	T/T	T/T	T/T	T/T	T/T	T/T	G/G	G/G	G/G	A/A	A/A	A/A	G/G	G/G	G/G	G/G	G/G	G/G	T/T	T/T	T/T	C/C	C/C	C/C	T/T	T/T	T/T	T/T	T/T	T/T	A/A	A/A	A/A	C/C	C/C	C/C	C/C	C/C	C/C	T/T	T/T	T/T	T/T
Yu Dou No.18	A/A	A/A	A/A	C/C	C/C	C/C	A/A	A/A	A/A	T/T	T/T	T/T	G/G	G/G	G/G	A/A	A/A	A/A	G/G	G/G	G/G	G/G	G/G	G/G	T/T	T/T	T/T	C/C	C/C	C/C	C/C	C/C	C/C	C/C	C/C	C/C	G/G	G/G	G/G	T/T	T/T	T/T	C/C	C/C	C/C	A/A	A/A	A/A	C/C
Yu Xuan No.13	A/A	A/A	A/A	C/C	C/C	C/C	A/A	A/A	A/A	T/T	T/T	T/T	G/G	G/G	G/G	A/A	A/A	A/A	G/G	G/G	G/G	G/G	G/G	G/G	T/T	T/T	T/T	C/C	C/C	C/C	C/C	C/C	C/C	T/T	T/T	T/T	A/A	A/A	A/A	C/C	C/C	C/C	C/C	C/C	C/C	A/A	A/A	A/A	C/C
Zhang Qiu Jia Huang Dou	T/T	T/T	T/T	C/C	C/C	C/C	A/A	A/A	A/A	C/C	C/C	C/C	G/G	G/G	G/G	A/A	A/A	A/A	G/G	G/G	G/G	G/G	G/G	G/G	T/T	T/T	T/T	G/G	G/G	G/G	T/T	T/T	T/T	T/T	T/T	T/T	A/A	A/A	A/A	C/C	C/C	C/C	C/C	C/C	C/C	A/A	A/A	A/A	C/C
Zheng Ning Lyu Huang Dou	T/T	T/T	T/T	C/C	C/C	C/C	A/A	A/A	A/A	C/C	C/C	C/C	G/G	G/G	G/G	A/A	A/A	A/A	G/G	G/G	G/G	G/G	G/G	G/G	T/T	T/T	T/T	C/C	C/C	C/C	C/C	C/C	C/C	C/C	C/C	C/C	G/G	G/G	G/G	C/C	C/C	C/C	C/C	C/C	C/C	A/A	A/A	A/A	C/C
Zheng No.59	A/A	A/A	A/A	C/C	C/C	C/C	A/A	A/A	A/A	T/T	T/T	T/T	G/G	G/G	G/G	A/A	A/A	A/A	G/G	G/G	G/G	G/G	G/G	G/G	T/T	T/T	T/T	C/C	C/C	C/C	C/C	C/C	C/C	C/C	C/C	C/C	G/G	G/G	G/G	T/T	T/T	T/T	C/C	C/C	C/C	T/T	T/T	T/T	T/T
Zheng No.7016	A/A	A/A	A/A	C/C	C/C	C/C	A/A	A/A	A/A	T/T	T/T	T/T	G/G	G/G	G/G	A/A	A/A	A/A	G/G	G/G	G/G	G/G	G/G	G/G	T/T	T/T	T/T	C/C	C/C	C/C	T/T	T/T	T/T	T/T	T/T	T/T	A/A	A/A	A/A	C/C	C/C	C/C	C/C	C/C	C/C	T/T	T/T	T/T	T/T
Zheng No.9525	A/A	A/A	A/A	C/C	C/C	C/C	A/A	A/A	A/A	T/T	T/T	T/T	G/G	G/G	G/G	A/T	A/A	A/A	G/G	G/G	G/G	G/G	G/G	G/G	T/T	T/T	T/T	C/C	C/C	C/C	C/C	C/C	C/C	C/C	C/C	C/C	G/G	G/G	G/G	T/T	T/T	T/T	C/C	C/C	C/C	A/A	A/A	A/A	C/C
Zhong Huang No.43	T/T	T/T	T/T	C/C	C/C	C/C	A/A	A/A	A/A	C/C	C/C	C/C	G/G	G/G	G/G	A/A	A/A	A/A	G/G	G/G	G/G	G/G	G/G	G/G	T/T	T/T	T/T	C/C	C/C	C/C	C/C	C/C	C/C	T/T	T/T	T/T	A/A	A/A	A/A	C/C	C/C	C/C	C/C	C/C	C/C	A/A	A/A	A/A	C/C
Zhong Ke No.42	A/A	A/A	A/A	C/C	C/C	C/C	A/A	A/A	A/A	./.	T/T	T/T	G/G	G/G	G/G	A/A	A/A	A/A	G/G	G/G	G/G	G/G	G/G	G/G	T/T	T/T	T/T	C/C	C/C	C/C	C/C	C/C	C/C	C/C	C/C	C/C	G/G	G/G	G/G	T/T	T/T	T/T	C/C	C/C	C/C	A/A	A/A	A/A	C/C
Zhong Sheng Da Jia Zhi Dou	A/A	A/A	A/A	C/C	C/C	C/C	A/A	A/A	A/A	T/T	T/T	T/T	G/G	G/G	G/G	A/A	A/A	A/A	G/G	G/G	G/G	G/G	G/G	G/G	T/T	T/T	T/T	C/C	C/C	C/C	T/T	T/T	T/T	T/T	T/T	T/T	A/A	A/A	A/A	C/C	C/C	C/C	C/C	C/C	C/C	T/T	T/T	T/T	T/T
Zhong Zuo No.9056	A/A	A/A	A/A	C/C	C/C	C/C	A/A	A/A	A/A	T/T	T/T	T/T	G/G	G/G	G/G	A/A	A/A	A/A	G/G	G/G	G/G	G/G	G/G	G/G	T/T	T/T	T/T	C/C	C/C	C/C	C/C	C/C	C/C	T/T	T/T	T/T	A/A	A/A	A/A	C/C	C/C	C/C	C/C	C/C	C/C	T/T	T/T	T/T	T/T
[truncated: 62 more columns]
