# Supplementary material for: Genome-wide association studies dissect the genetic networks underlying agronomical traits in soybean
Source: Genome Biol. 2017 Aug 24;18:161. doi: 10.1186/s13059-017-1289-9 (PMC5571659; doi:10.1186/s13059-017-1289-9)
Supplement: Supplementary file 6 — Information of 84 phenotype traits. (XLSX 15 kb) [file 13059_2017_1289_MOESM6_ESM.xlsx]

## Sheet: Sheet1
Supplementary Table S5 Information of 84 phenotype traits
Phenotype	Alias	Classification*	Phenotype description and scoring
Flower color	T1	C	Flower color at full bloom stage. 1 = white; 2 = purple
Hilum color	T2	C	Color of mature seed hilum. 1 = brown; 2 = black; 3 = yellow
Pubescence color	T3	C	Color of pubescence on stem and pod at pod maturation stage. 1 = brown; 2 = grey
Seed coat color	T4	C	Color of mature seed coat. 1 = brown; 2 = black; 3 = yellow; 4 = green
Seed brightness	T5	C	Glossiness of mature seed coat. 1 = luster; 2 = intermediate; 3 = lusterless
Beginning bloom date	T6	G	Number of days between sowing and appearance of the first flower at any node on the main stem (R1 stage)1
Full bloom date	T7	G	Number of days between sowing and appearance of flower at one of the two uppermost nodes with a fully developed leaf (R2 stage)1
Pod maturity date	T8	G	Number of days between sowing and appearance of 95% of the pods reaching their mature color (R8 stage)1
Reproduction stage length	T9	G	Number of days between initial bloom day and pod maturity day
Stem shape	T10	A	Stem shape. 1 = tortuous; 2 = straight
Stem grow habit	T11	A	Stem grow habit. 1 = indetermination; 2 = semi-determination; 3 = determination
Plant height	T12	A	The height of stem was measured in 5 plants
Stem node number	T13	A	The average number of stem node in 5 plants
Stem node density	T14	A	Ratio of stem node number and plant height
Branch number	T15	A	The average number of branch in 5 plants
Branch density	T16	A	Ratio of branch number and plant height
Branch shape	T17	A	Morphological distribution of branch on stem. 1 = flat; 2 = globular
Lodging	T18	A	The lodging ratio of stem before harvest. 1 = 0-25% of the plants lodging; 2 = 25-50% of the plants lodging; 3 = 50-75% of the plants lodging; 4 = 75-100% of the plants lodging
Pod shattering	T19	A	The shattering ratio of pod at maturity stage. 1 = 0-25% pod shattering; 2 = more than 25% pod shattering
Chlorophyll content	T20	A	The chlorophyll content of 5 middle leaflets in the fourth leaves of each plot was measured for each accession after growth had concluded. Chlorophyll content is expressed as the soil-plant analysis development (SPAD) value (a parameter indicating the relative chlorophyll content) with SPAD-502 meter (Minolta)
Leaf shape	T21	A	Leaf shape. 1 = narrow; 2 = broad
Leaf length	T22	A	The length of 5 middle leaflets in the fourth leaves above ground of each plot was measured for each accession after growth had concluded
Leaf width	T23	A	The width of 5 middle leaflets in the fourth leaves above ground of each plot was measured for each accession after growth had concluded
Leaf area	T24	A	Leaf area. (π * leaf length * leaf width) / 4
Number of one seed per pod	T25	Y	The average number of one seed per pod in 5 plants
Number of two seed per pod	T26	Y	The average number of two seed per pod in 5 plants
Number of three seed per pod	T27	Y	The average number of three seed per pod in 5 plants
Number of four seed per pod	T28	Y	The average number of four seed per pod in 5 plants
Total pod number	T29	Y	Summation of four types of pods. number of one seed per pod + number of two seed per pod + number of three seed per pod + number of four seed per pod
Total seed number	T30	Y	Total seed number of one plant. 1*number of one seed per pod + 2*number of two seed per pod + 3*number of three seed per pod + 4*number of four seed per pod
Ratio of one seed per pod	T31	Y	The proportion of one seed per pod in these four types of pods. number of one seed per pod / total pod number
Ratio of two seed per pod	T32	Y	The proportion of two seed per pod in these four types of pods. number of two seed per pod / total pod number
Ratio of three seed per pod	T33	Y	The proportion of three seed per pod in these four types of pods. number of three seed per pod / total pod number
Ratio of four seed per pod	T34	Y	The proportion of four seed per pod in these four types of pods. number of four seed per pod / total pod number
Branch pod number	T35	Y	The average number of branch pod in 5 plants
Stem pod number	T36	Y	The average number of stem pod in 5 plants
Stem pod density	T37	Y	Ratio of stem pod number and plant height
One hundred seed weight	T38	Y	The weight of 5 groups of 100 mature seeds was measured.
Seed height	T39	Y	The height of 5 mature seeds was measured
Seed length	T40	Y	The length of 5 mature seeds was measured
Seed thickness	T41	Y	The thickness of 5 mature seeds was measured
Seed shape 1	T42	Y	Seed shape 1. seed height / seed length
Seed shape 2	T43	Y	Seed shape 2 seed height / seed thickness
Seed shape 3	T44	Y	Seed shape 3. seed length / seed thickness
Seed volume	T45	Y	The seed volume was calculated by a spheroid formula
FA16 content	T46	O	FA16 content in mature seed
FA18 content	T47	O	FA18 content in mature seed
FA18:1 content	T48	O	FA18:1 content in mature seed
FA18:2 content	T49	O	FA18:2 content in mature seed
FA18:3 content	T50	O	FA18:3 content in mature seed
Total FA content	T51	O	Content summation of FA16, FA18, FA18:1, FA18:2, FA18:3
FA16 ratio	T52	O	The proportion of FA16 in the five fatty acids. FA16 content / total FA content
FA18 ratio	T53	O	The proportion of FA18 in the five fatty acids. FA18 content / total FA content
FA18:1 ratio	T54	O	The proportion of FA18:1 in the five fatty acids. FA18:1 content / total FA content
FA18:2 ratio	T55	O	The proportion of FA18:2 in the five fatty acids. FA18:2 content / total FA content
FA18:3 ratio	T56	O	The proportion of FA18:3 in the five fatty acids. FA18:3 content / total FA content
Ratio of FA18 and FA16	T57	O	Ratio of FA18 content to FA16 content in mature seed. FA18 content / FA16 content
Ratio of FA18:1 and FA18	T58	O	Ratio of FA18:1 content to FA18 content in mature seed. FA18:1 content / FA18 content
Ratio of FA18:2 and FA18:1	T59	O	Ratio of FA18:2 content to FA18:1 content in mature seed. FA18:2 content / FA18:1 content
Ratio of FA18:3 and FA18:2	T60	O	Ratio of FA18:3 content to FA18:2 content in mature seed. FA18:3 content / FA18:2 content
SFA content	T61	O	Saturated fatty acid content in mature seed. FA16 content + FA18 content
USFA content	T62	O	Unsaturated fatty acid content in mature seed. FA18:1 content + FA18:2 content + FA18:3 content
Ratio of SFA and USFA	T63	O	Ratio of saturated fatty acid and Unsaturated fatty acid content in mature seed. SFA content / USFA content
L_Ala content	T64	P	L_Ala content in mature seed
L_Asp(Asn) content	T65	P	L_Asp(Asn) content in mature seed
L_Glu(Gln) content	T66	P	L_Glu(Gln) content in mature seed
L_Gly content	T67	P	L_Gly content in mature seed
L_Ile content	T68	P	L_Ile content in mature seed
L_Leu content	T69	P	L_Leu content in mature seed
L_Lys content	T70	P	L_Lys content in mature seed
L_Phe content	T71	P	L_Phe content in mature seed
L_Pro content	T72	P	L_Pro content in mature seed
L_Ser content	T73	P	L_Ser content in mature seed
L_Thr content	T74	P	L_Thr content in mature seed
L_Tyr content	T75	P	L_Tyr content in mature seed
L_Val content	T76	P	L_Val content in mature seed
Total AA subgroup 1 content	T77	P	Total content of L_Gly and L_Ser. L_Gly content + L_Ser content
Total AA subgroup 2 content	T78	P	Total content of L_Phe and L_Tyr. L_Phe content + L_Tyr content
Total AA subgroup 3 content	T79	P	Total content of L_Ala, L_Leu and L_Val. L_Ala content + L_Leu content + L_Val content
Total AA subgroup 4 content	T80	P	Total content of L_Asp(Asn) , L_Ile, L_Lys and L_Thr. L_Asp(Asn) content + L_Ile content + L_Lys content + L_Thr content
Total AA subgroup 5 content	T81	P	Total content of L_Glu(Gln) and L_Pro. L_Glu(Gln) content + L_Pro content
Total AA content	T82	P	Content summation of 15 amino acids
Total AA and FA content	T83	O&P	Total content of 15 amino acids and 5 fatty acids. Total AA content + Total FA content
Ratio of AA and FA content	T84	O&P	Ratio of Total AA content and Total FA content. Total AA content / Total FA content
1. Fehr, W. R., Caviness, C. E., Burmood, D. T. & Pennington, J. S. Stage of Development Descriptions for Soybeans, Glycine Max (L.) Merrill. Crop Sci.1971; 11:929-931.
* C: Traits related to color; G: Traits related to growth period; A: Traits related to architecture; Y: Traits related to yield; O: Traits related to oil; P: Traits related to protein; O&P: Traits related to oil and protein.
