# Supplementary material for: Genome-wide association studies dissect the genetic networks underlying agronomical traits in soybean
Source: Genome Biol. 2017 Aug 24;18:161. doi: 10.1186/s13059-017-1289-9 (PMC5571659; doi:10.1186/s13059-017-1289-9)
Supplement: Supplementary file 7 — Permuted significant thresholds of representative traits. (XLSX 10 kb) [file 13059_2017_1289_MOESM7_ESM.xlsx]

## Sheet: Sheet1
Supplementary Table S6 Permuted significant thresholds of representative traits
Traits	Trait type	Distribution	-LOG10(P)	Note
Flower color	Quality	Purple vs white	6.5	For major association site identification
FA16 content	Quantity	Normal distribution	6.6	For major association site identification
Pod maturity date	Quantity	Skewed distribution	6.7	For major association site identification
Ratio of four seed per pod	Quantity	Seriously skewed distribution	8.3	For major association site identification
L_Thr_content.Chr01_53486490.all (T/G)	Quantity	Normal distribution	6.5	For minor association site identification
Seed_height.Chr04_13890053.ref(A/C)	Quantity	Skewed distribution	6.6	For minor association site identification
Ratio_of_four_seed_per_pod.Chr10_51354084.ref(G/A)	Quantity	Seriously skewed distribution	8.4	For minor association site identification
