# Supplementary material for: Genome-wide association studies dissect the genetic networks underlying agronomical traits in soybean
Source: Genome Biol. 2017 Aug 24;18:161. doi: 10.1186/s13059-017-1289-9 (PMC5571659; doi:10.1186/s13059-017-1289-9)
Supplement: Supplementary file 8 — Genome-wide association signals of 57 agronomic traits. (XLSX 30 kb) [file 13059_2017_1289_MOESM8_ESM.xlsx]

## Sheet: Sheet1
Supplementary Table S7 Genome-wide association signals of 57 agronomic traits
Trait	Chromosome	Start	End	Highest Association Site	-LOG10 (P)	Known loci	Reported Gene	Overlap with QTL
Flower color	Chr13	16609051	19868544	Chr13_17307394	165.17	W1(ref. 1)	Glyma.13G072100
Hilum color	Chr06	20138000	20138000	Chr06_20138000	8.5
	Chr08	8360663	8608730	Chr08_8402284	12.35	I(ref. 2, ref. 3, ref. 4)	Glyma.08G110300 Glyma.08G110400 Glyma.08G110500 Glyma.08G110700 Glyma.08G110900
	Chr08	10315440	12030950	Chr08_11469073	9.76
	Chr08	14148242	14904697	Chr08_14158294	8.64
	Chr13	30027107	30071657	Chr13_30062400	8.98
	Chr20	36902659	36902659	Chr20_36902659	7
Pubescence color	Chr03	45188204	45546666	Chr03_45301350	9.88			ref. 20
								ref. 21
Pubescence_color	Chr06	16701822	19482848	Chr06_18734414	60.86	T(ref. 5, ref. 6)	Glyma.06G202300
Pubescence_color	Chr12	16899433	16906312	Chr12_16899433	14.77
Pubescence_color	Chr16	1439581	1445782	Chr16_1440263	22.2
Seed coat color	Chr01	3568116	3576803	Chr01_3570619	6.95
Seed_coat_color	Chr01	53229579	53229579	Chr01_53229579	11.38			ref. 22
Seed_coat_color	Chr08	7800853	9079037	Chr08_8607374	34.58	I(ref. 2, ref. 3, ref. 4)	Glyma.08G110300 Glyma.08G110400 Glyma.08G110500 Glyma.08G110700 Glyma.08G110900
Seed brightness	Chr15	8879684	10168658	Chr15_9423523	18.37
Beginning bloom date	Chr10	44731893	45465189	Chr10_45310798	13.85	E2(ref. 7)	Glyma.10G221500
Beginning_bloom_date	Chr11	25033166	25033166	Chr11_25033166	8.13
Beginning_bloom_date	Chr19	43183481	43183481	Chr19_43183481	6.92			First flower 2-3*
Full bloom date	Chr05	40012587	40016323	Chr05_40012587	6.91
Full_bloom_date	Chr10	44710944	45465189	Chr10_45310798	13.55	E2(ref. 7)	Glyma.10G221500
Full_bloom_date	Chr11	24962516	25055297	Chr11_25033166	9.43
Full_bloom_date	Chr19	43183481	43183481	Chr19_43183481	7.14
Pod maturity date	Chr05	41854422	41854422	Chr05_41854422	6.87
Pod_maturity_date	Chr10	44587441	45548620	Chr10_45310798	14.55	E2(ref. 7)	Glyma.10G221500
Reproduction stage length	Chr06	49288896	49301647	Chr06_49288896	8.3
Reproduction_stage_length	Chr10	44852177	45025153	Chr10_44985285	8.01	E2(ref. 7)	Glyma.10G221500
Stem shape	Chr14	46732925	46733138	Chr14_46733015	7.21
Stem_shape	Chr19	44789500	45292195	Chr19_45145714	12.77	Dt1(ref. 8, ref. 9)	Glyma.19G194300
Stem_shape	Chr20	36065864	36066371	Chr20_36065943	7.37
Stem grow habit	Chr19	44047586	46208015	Chr19_45145714	27.48	Dt1(ref. 8, ref. 9)	Glyma.19G194300
Plant height	Chr10	44961185	45310798	Chr10_45310798	9.51	E2(ref. 7)	Glyma.10G221500
Plant_height	Chr11	4980454	4980454	Chr11_4980454	6.86
Plant_height	Chr19	44323024	46340503	Chr19_45205190	26.83	Dt1(ref. 8, ref. 9)	Glyma.19G194300
Stem node number	Chr10	45310798	45310798	Chr10_45310798	8.43	E2(ref. 7)	Glyma.10G221500
Stem_node_number	Chr19	43990450	47335622	Chr19_45205190	35.23	Dt1(ref. 8, ref. 9)	Glyma.19G194300
Stem node density	Chr13	20978742	20981056	Chr13_20978742	7.2
Stem_node_density	Chr19	44789500	45160841	Chr19_44802143	11.77	Dt1(ref. 8, ref. 9)	Glyma.19G194300
Branch number	Chr18	55626229	55628880	Chr18_55628880	8.36	Dt2(ref. 10)	Glyma.18G273600
Branch density	Chr19	42774588	46737870	Chr19_45203169	34.51	Dt1(ref. 8, ref. 9)	Glyma.19G194300
Branch shape	Chr03	38932768	38936586	Chr03_38932768	8.3
Branch_shape	Chr19	36606460	36661427	Chr19_36661427	7.93
Branch_shape	Chr19	46600788	46737870	Chr19_46601442	11.15
Lodging	Chr19	44826476	45281163	Chr19_45131781	9.82	Dt1(ref. 8, ref. 9)	Glyma.19G194300
Pod shattering	Chr16	29495010	30188301	Chr16_29959803	14.3	Pdh1(ref. 11)	Glyma.16G141400
Chlorophyll content	Chr13	37658142	37658142	Chr13_37658142	6.7
Leaf shape	Chr03	36978574	37081007	Chr03_36990764	8.74
Leaf_shape	Chr05	39755185	39890441	Chr05_39890441	8.17			Leaflet length 10-1
Leaf_shape	Chr14	46348041	47053817	Chr14_46680049	9.98
Leaf_shape	Chr18	55501775	55552164	Chr18_55546113	10.5
Leaf_shape	Chr20	34667185	37127728	Chr20_35828042	218.09	Ln(ref. 12, ref. 13)	Glyma.20G116200
Leaf length	Chr20	35819212	36429226	Chr20_35828042	9.77	Ln(ref. 12, ref. 13)	Glyma.20G116200
Leaf width	Chr13	30332156	30332156	Chr13_30332156	6.73
Leaf_width	Chr20	34772220	36767928	Chr20_35828042	63.14	Ln(ref. 12, ref. 13)	Glyma.20G116200
Leaf area	Chr20	35408048	36674350	Chr20_35828042	23.28	Ln(ref. 12, ref. 13)	Glyma.20G116200
Number of one seed per pod	Chr06	50955096	50955096	Chr06_50955096	7.26
Number_of_one_seed_per_pod	Chr11	8911653	8911723	Chr11_8911653	7.63
Number_of_one_seed_per_pod	Chr13	23631174	23649175	Chr13_23631174	7.37
Number_of_one_seed_per_pod	Chr13	23863861	23863861	Chr13_23863861	6.79
Number of three seed per pod	Chr06	50426708	50488039	Chr06_50458245	10.06
Number_of_three_seed_per_pod	Chr13	23566848	24090210	Chr13_23712209	10.68
Number_of_three_seed_per_pod	Chr19	44873069	45899429	Chr19_44873069	9.65			Seed set 1-4
Number of four seed per pod	Chr02	14797903	14797903	Chr02_14797903	10.24
Number_of_four_seed_per_pod	Chr03	12539660	12539660	Chr03_12539660	8.75
Number_of_four_seed_per_pod	Chr05	35995777	35995777	Chr05_35995777	9.7
Number_of_four_seed_per_pod	Chr10	50270206	51354084	Chr10_50981304	13.49
Number_of_four_seed_per_pod	Chr20	35408048	36674350	Chr20_35828042	86.25	Ln(ref. 12, ref. 13)	Glyma.20G116200
Total seed number	Chr19	45359595	45408782	Chr19_45408782	7.29	Dt1(ref. 8, ref. 9)	Glyma.19G194300
Ratio of one seed per pod	Chr07	5008759	5010394	Chr07_5009560	11.06
Ratio_of_one_seed_per_pod	Chr13	23631174	23631174	Chr13_23631174	6.96
Ratio of two seed per pod	Chr06	50426708	50488039	Chr06_50487622	10.39
Ratio_of_two_seed_per_pod	Chr13	23566848	24076584	Chr13_23769636	11.75
Ratio_of_two_seed_per_pod	Chr20	35589687	36429226	Chr20_35828042	15.75	Ln(ref. 12, ref. 13)	Glyma.20G116200
Ratio of three seed per pod	Chr06	50426708	50488039	Chr06_50457715	13.26
Ratio_of_three_seed_per_pod	Chr13	23464848	24261217	Chr13_23769636	13.21
Ratio of four seed per pod	Chr03	12539660	12539660	Chr03_12539660	9.56
Ratio_of_four_seed_per_pod	Chr03	36990764	37081007	Chr03_36990764	8.85
Ratio_of_four_seed_per_pod	Chr05	35995777	35995777	Chr05_35995777	10.13
Ratio_of_four_seed_per_pod	Chr08	8320138	8320138	Chr08_8320138	10.68
Ratio_of_four_seed_per_pod	Chr08	16990280	16990280	Chr08_16990280	9.01
Ratio_of_four_seed_per_pod	Chr10	50981304	51354084	Chr10_51354084	10.47
	Chr19	171263	175246	Chr19_171263	8.48
	Chr20	35408048	36864748	Chr20_35828042	95.38	Ln(ref. 12, ref. 13)	Glyma.20G116200
Stem pod density	Chr18	55626229	55662445	Chr18_55628880	10.02	Dt2(ref. 10)	Glyma.18G273600
Stem_pod_density	Chr19	44467769	46204451	Chr19_45090914	13.27	Dt1(ref. 8, ref. 9)	Glyma.19G194300
Seed height	Chr02	45257422	45257422	Chr02_45257422	6.89
Seed_height	Chr04	13890053	13890053	Chr04_13890053	8.58			Seed height 1-13
								Seed weight 20-2
Seed_height	Chr16	29708364	29732386	Chr16_29720337	7.62
Seed_height	Chr16	31852019	31858061	Chr16_31856997	7.08
Seed thickness	Chr02	45412343	45456425	Chr02_45442886	7.6			Seed weight 37-10
Seed_thickness	Chr16	31851745	31862501	Chr16_31851884	9.3
Seed_thickness	Chr20	582353	588706	Chr20_587636	8.56
Seed shape 2	Chr13	43681231	43702857	Chr13_43702857	7.14
Seed shape 3	Chr02	45442886	45456425	Chr02_45449455	6.95			Seed weight 37-10
Seed volume	Chr04	13518076	14176459	Chr04_13890053	8.09			Seed height 1-13
								Seed length 1-14
								Seed weight 20-2
FA16 content	Chr05	925502	1476699	Chr05_1050109	13.63	Fap(ref. 14, ref. 15)	Glyma.05G012300
FA18 content	Chr02	19886706	19985370	Chr02_19955907	7.14
FA18_content	Chr03	12501628	12954110	Chr03_12704607	9.02			cqSeed oil-005
FA18_content	Chr14	15199586	19630147	Chr14_17456087	10.26	SAD(ref. 16, ref. 17)	Glyma.14G121400
FA18_content	Chr14	34771615	40356659	Chr14_39684297	9.94			Seed oil 30-4
								Seed oil 43-4
								Seed stearic 5-1
FA18:3 content	Chr04	5365622	5369762	Chr04_5369762	6.84			Seed oil 24-18
								Seed oil 39-3
								mqSeed Oil-006
FA18:3_content	Chr14	45909173	46019811	Chr14_45985528	10.79	Fan(ref.18)	Glyma.14g194300
FA16 ratio	Chr05	925502	1476699	Chr05_1140198	15.07	Fap(ref. 14, ref. 15)	Glyma.05G012300
FA16_ratio	Chr05	1692088	1716595	Chr05_1701656	7.4			Seed oil 42-3
FA16_ratio	Chr13	14070515	14114485	Chr13_14109681	8.22			mqSeed Oil-015
								Seed oil 36-4
								Seed palmitic 7-4
FA18 ratio	Chr02	19851000	19997509	Chr02_19886706	8.94
FA18_ratio	Chr03	12500458	12989558	Chr03_12702388	12.66			cqSeed oil-005
FA18_ratio	Chr14	14985465	19660594	Chr14_17456087	14.09	SAD(ref. 16, ref. 17)	Glyma.14G121400
FA18_ratio	Chr14	34208617	40536866	Chr14_39684297	13.37			Seed oil 30-4
								Seed oil 43-4
								Seed stearic 5-1
FA18:3 ratio	Chr14	45927234	45985528	Chr14_45985528	9.69	Fan(ref.18)	Glyma.14g194300
Ratio of FA18 and FA16	Chr02	19851000	19961433	Chr02_19951148	7.59			Seed palmitic 5-2
Ratio_of_FA18_and_FA16	Chr03	12525686	12958942	Chr03_12917268	10.2			cqSeed oil-005
Ratio_of_FA18_and_FA16	Chr05	1116077	1120475	Chr05_1116077	6.85	Fap(ref. 14, ref. 15)	Glyma.05G012300
Ratio_of_FA18_and_FA16	Chr14	15191684	19630147	Chr14_17083726	10.8	SAD(ref. 16, ref. 17)	Glyma.14G121400
Ratio_of_FA18_and_FA16	Chr14	34381036	40409746	Chr14_39684297	10.62			Seed oil 30-4
								Seed oil 43-4
								Seed stearic 5-1
Ratio of FA18:3 and FA18:2	Chr10	45310798	45310798	Chr10_45310798	6.939	E2(ref. 7)	Glyma.10G221500
	Chr14	45907223	46067489	Chr14_45938204	17.1085	Fan(ref.18)	Glyma.14g194300
SFA content	Chr05	925502	1476699	Chr05_1050109	11.96	Fap(ref. 14, ref. 15)	Glyma.05G012300
Ratio of SFA and USFA	Chr05	925502	1476699	Chr05_1095346	13.12	Fap(ref. 14, ref. 15)	Glyma.05G012300
Ratio_of_SFA_and_USFA	Chr05	1701656	1715940	Chr05_1715940	6.95			Seed oil 42-3
L_Glu(Gln) content	Chr01	53486467	53486650	Chr01_53486650	7.5			Seed protein 36-9
L_Glu(Gln)_content	Chr08	35266140	35266324	Chr08_35266158	7.66
L_Glu(Gln)_content	Chr09	33309127	33309127	Chr09_33309127	7.22			Seed protein 37-10
L_Glu(Gln)_content	Chr13	2546775	2546862	Chr13_2546862	7.95
L_Glu(Gln)_content	Chr14	5055466	5055474	Chr14_5055466	7.25			Seed protein 4-11
L_Gly content	Chr10	2422267	2436611	Chr10_2428789	6.98
L_Phe content	Chr13	2546862	2546862	Chr13_2546862	6.74
L_Ser content	Chr01	989187	989187	Chr01_989187	9.1			Seed protein 3-4
L_Ser_content	Chr01	53486467	53486686	Chr01_53486490	9.74			Seed protein 36-9
L_Ser_content	Chr08	35266140	35266324	Chr08_35266158	10.1
L_Ser_content	Chr09	33309127	33309127	Chr09_33309127	8.76			Seed protein 37-10
L_Ser_content	Chr13	2546775	2546862	Chr13_2546862	10.99
L_Ser_content	Chr14	5055466	5055474	Chr14_5055466	9.01			Seed protein 4-11
L_Thr content	Chr01	53486490	53486490	Chr01_53486490	6.72			Seed protein 36-9
L_Thr_content	Chr10	2436611	2436611	Chr10_2436611	6.97
L_Thr_content	Chr13	2546862	2546862	Chr13_2546862	7.34
L_Tyr content	Chr01	989187	989204	Chr01_989187	11.78			Seed protein 3-4
L_Tyr_content	Chr01	2181558	2181558	Chr01_2181558	7.27
L_Tyr_content	Chr01	53486467	53486686	Chr01_53486467	15.87			Seed protein 36-9
L_Tyr_content	Chr08	35266140	35266324	Chr08_35266140	15.94
L_Tyr_content	Chr09	33309127	33309127	Chr09_33309127	15.85			Seed protein 37-10
L_Tyr_content	Chr13	2546775	2546862	Chr13_2546775	16.04
	Chr14	5055466	5055474	Chr14_5055466	14.68			Seed protein 4-11
Total AA subgroup 1 content	Chr10	2400625	2415581	Chr10_2400625	6.93
Total AA subgroup 2 content	Chr01	989187	989187	Chr01_989187	7.84			Seed protein 3-4
Total_AA_subgroup_2_content	Chr01	53486467	53486686	Chr01_53486467	10.11			Seed protein 36-9
Total_AA_subgroup_2_content	Chr08	35266140	35266324	Chr08_35266140	10.1
Total_AA_subgroup_2_content	Chr09	33309127	33309127	Chr09_33309127	9.96			Seed protein 37-10
Total_AA_subgroup_2_content	Chr13	2546775	2546862	Chr13_2546862	10.66
Total_AA_subgroup_2_content	Chr14	5055466	5055474	Chr14_5055466	9.55			Seed protein 4-11
Total AA and FA content	Chr02	45869612	45869612	Chr02_45869612	7
*QTL information from Soybase (https://soybase.org/search/qtllist_by_symbol.php)
ref. 1 Zabala, G. & Vodkin, L.O. A rearrangement resulting in small tandem repeats in the F3 ' 5 ' H gene of white flower genotypes is associated with the soybean W1 locus. Crop Sci. 2007;47:S113-S24.
ref. 2 Todd, J.J. & Vodkin, L.O. Duplications that suppress and deletions that restore expression from a chalcone synthase multigene family. Plant Cell. 1996;8:687-99.
ref. 3 Clough, S.J. et al. Features of a 103-kb gene-rich region in soybean include an inverted perfect repeat cluster of CHS genes comprising the I locus. Genome. 2004;47:819-31.
ref. 4 Kasai, A., Kasai, K., Yumoto, S. & Senda, M. Structural features of GmIRCHS, candidate of the I gene inhibiting seed coat pigmentation in soybean: implications for inducing endogenous RNA silencing of chalcone synthase genes. Plant Mol Biol. 2007;64:467-79.
ref. 5 Toda, K. et al. A single-base deletion in soybean flavonoid 3 '-hydroxylase gene is associated with gray pubescence color. Plant Mol Biol. 2002;50:187-96.
ref. 6 Zabala, G. & Vodkin, L. Cloning of the pleiotropic T locus in soybean and two recessive alleles that differentially affect structure and expression of the encoded flavonoid 3 ' hydroxylase. Genetics. 2003;163:295-309.
ref. 7 Watanabe, S. et al. A map-based cloning strategy employing a residual heterozygous line reveals that the GIGANTEA gene is involved in soybean maturity and flowering. Genetics. 2011;188:395-U260.
ref. 8 Liu, B.H. et al. The Soybean Stem Growth Habit Gene Dt1 Is an Ortholog of Arabidopsis TERMINAL FLOWER1. Plant Physiol. 2010;153:198-210.
ref. 9 Tian, Z.X. et al. Artificial selection for determinate growth habit in soybean. Proc Natl Acad Sci USA. 2010;107:8563-8.
ref. 10 Ping, J.Q. et al. Dt2 is a gain-of-function MADS-domain factor gene that specifies semideterminacy in soybean. Plant Cell. 2014;26:2831-42.
ref. 11 Funatsuki, H. et al. Molecular basis of a shattering resistance boosting global dissemination of soybean. Proc Natl Acad Sci USA. 2014;111:17797-802.
ref. 12 Jeong, N. et al. Ln is a key regulator of leaflet shape and number of seeds per pod in soybean. Plant Cell. 2012;24:4807-4818.
ref. 13 Fang, C. et al. Cloning of Ln gene through combined approach of map-based cloning and association study in soybean. J Genet Genomics. 2013;40: 93-6.
ref. 14 Li, Z.L., Wilson, R.F., Rayford, W.E. & Boerma, H.R. Molecular mapping genes conditioning reduced palmitic acid content in N87-2122-4 soybean. Crop Sci. 2002;42:373-8.
ref. 15 Goettel, W., Ramirez, M., Upchurch, R.G. & An, Y.Q.C. Identification and characterization of large DNA deletions affecting oil quality traits in soybean seeds through transcriptome sequencing analysis. Theor Appl Genet. 2016;129: 1577-93.
ref. 16 Goettel, W. et al. Identification and characterization of transcript polymorphisms in soybean lines varying in oil composition and content. BMC Genomics. 2014;15:299-315.
ref. 17 Li, Y.H. et al. Targeted association mapping demonstrating the complex molecular genetics of fatty acid formation in soybean. BMC Genomics. 2015;16:841-53.
ref. 18 Hoshino, T., Watanabe, S., Takagi, Y. & Anai, T. A novel GmFAD3-2a mutant allele developed through TILLING reduces alpha-linolenic acid content in soybean seed oil. Breeding Sci. 2014;64:371-7.
ref. 19 Xia, Z.J. et al. Positional cloning and characterization reveal the molecular basis for soybean maturity locus E1 that regulates photoperiodic flowering. Proc Natl Acad Sci USA. 2012;109:E2155-E64.
ref. 20 Han, Y.P. et al. Domestication footprints anchor genomic regions of agronomic importance in soybeans. New Phytol. 2016;209:871-84.
ref. 21 Wen, Z.X., Boyse, J.F., Song, Q.J., Cregan, P.B. & Wang, D.C. Genomic consequences of selection and genome-wide association mapping in soybean. BMC Genomics. 2015;16:671-84.
ref. 22 Vuong, T.D. et al. Genetic architecture of cyst nematode resistance revealed by genome-wide association study in soybean. BMC Genomics. 2015;16:593-605.
ref. 23 Qi, X.P. et al. Identification of a novel salt tolerance gene in wild soybean by whole-genome sequencing. Nat Commun. 2014;5:4340-50.
ref. 24 Zhang, J.P. et al. Genome-wide association study for flowering time, maturity dates and plant height in early maturing soybean (Glycine max) germplasm. BMC Genomics. 2015;16:217-27.
ref. 25 Vaughn, J.N., Nelson, R.L., Song, Q.J., Cregan, P.B. & Li, Z.L. The genetic architecture of seed composition in soybean is refined by genome-wide association scans across multiple populations. G3-Genes Genom Genet. 2014;4:2283-94.
