# Supplementary material for: Genome-wide association studies dissect the genetic networks underlying agronomical traits in soybean
Source: Genome Biol. 2017 Aug 24;18:161. doi: 10.1186/s13059-017-1289-9 (PMC5571659; doi:10.1186/s13059-017-1289-9)
Supplement: Supplementary file 9 — Genome-wide association signals of additional minor-effect loci. (XLSX 23 kb) [file 13059_2017_1289_MOESM9_ESM.xlsx]

## Sheet: Sheet1
Supplementary Table S8 Genome-wide association signals of additional minor-effect loci
Trait	Chromosome	Start	End	Highest Association Site	-LOG10 (P)	Known loci	Reported Gene	Overlap with QTL	Note
Beginning bloom date	Chr02	10182071	10286440	Chr02_10182071	8.2				Chr19_43183481.ref (T/G)**
	Chr02	12316110	12408988	Chr02_12316110	8			First flower 16-2*	Chr10_45310798.ref (A/T)
	Chr03	3919776	3919776	Chr03_3919776	6.63				Chr10_45310798.ref (A/T)
	Chr06	20057204	20297543	Chr06_20097064	6.99	E1(ref. 19)	Glyma.06G207800		Chr10_45310798.ref (A/T)
	Chr09	45594506	45632566	Chr09_45594506	6.84				Chr19_43183481.ref.Chr02_10182071.ref.Chr18_57269374.ref (A/G)
	Chr11	10820746	10820746	Chr11_10820746	6.66			Reproductive stage length 8-1	Chr11_25033166.ref (C/T)
	Chr12	5475503	5529926	Chr12_5504773	7.93			ref. 23	Chr10_45310798.all (A/T)
	Chr14	47346921	47346921	Chr14_47346921	6.68				Chr11_25033166.ref (C/T)
	Chr18	57269028	57272016	Chr18_57269374	7.85				Chr19_43183481.ref.Chr02_10182071.ref (A/G)
	Chr20	34256561	34256561	Chr20_34256561	6.67			First flower 21-2	Chr10_45310798.all.Chr12_5504773.ref (C/T)
Full bloom date	Chr01	2893024	2893024	Chr01_2893024	7.38				Chr10_45310798.all (A/T)
	Chr02	9815707	10286440	Chr02_10182071	7.84				Chr19_43183481.ref (T/G)
	Chr02	12316110	12408115	Chr02_12316110	6.83			First flower 16-2	Chr10_45310798.ref (A/T)
	Chr03	3919776	3919776	Chr03_3919776	7.16				Chr10_45310798.ref (A/T)
	Chr03	5139801	5146262	Chr03_5139801	6.67			ref. 24	Chr05_40012587.ref (C/T)
	Chr06	19178035	20299454	Chr06_20097064	7.15	E1(ref. 19)	Glyma.06G207800		Chr10_45310798.ref (A/T)
	Chr11	10820746	10836170	Chr11_10820746	7.88			Reproductive stage length 8-1	Chr05_40012587.ref (C/T)
	Chr11	31718686	31731024	Chr11_31730516	7.61				Chr05_40012587.ref.Chr03_5139801.ref (C/T)
	Chr12	5475503	5529926	Chr12_5504773	8.23			ref. 23	Chr10_45310798.all (A/T)
	Chr13	37478851	37498490	Chr13_37478851	6.76				Chr19_43183481.ref.Chr18_57269374.ref (A/G)
	Chr14	12744442	12744442	Chr14_12744442	6.75				Chr10_45310798.ref.Chr02_12316110.ref (C/T)
	Chr15	13133351	13160963	Chr15_13160907	8				Chr10_45310798.ref.Chr17_2239470.ref (G/A)
	Chr17	2233815	2239543	Chr17_2239470	6.86				Chr10_45310798.ref (A/T)
	Chr18	57269374	57272016	Chr18_57269374	7.25				Chr19_43183481.ref (T/G)
	Chr20	34256561	34256561	Chr20_34256561	6.7			First flower 21-2	Chr10_45310798.all.Chr12_5504773.ref (C/T)
Pod maturity date	Chr06	46742623	46742623	Chr06_46742623	6.71			Pod maturity 1-4 Pod maturity 4-1 Pod maturity 22-3 Pod maturity 34-3	Chr10_45310798.ref (A/T)
Pod_maturity_date	Chr16	27495898	27956742	Chr16_27954220	7.39			Pod maturity, beginning 1-2	Chr05_41854422.ref (A/C)
Reproduction stage length	Chr14	2202535	2228033	Chr14_2202535	7.24				Chr06_49288896.all (A/G)
Plant height	Chr18	55048864	55784929	Chr18_55628880	10.77	Dt2(ref. 10)	Glyma.18G273600		Chr19_45184804.ref (C/A)
Stem node number	Chr06	50575400	50575400	Chr06_50575400	6.64				Chr10_45310798.ref.Chr11_4980454.all (G/A)
Stem_node_number	Chr11	4980454	4980454	Chr11_4980454	7.11			Node number 3-3	Chr10_45310798.ref (A/T)
Stem_node_number	Chr16	37079553	37079569	Chr16_37079553	6.79				Chr10_45310798.ref (A/T)
Stem_node_number	Chr18	55620032	55808363	Chr18_55628880	14.08	Dt2(ref. 10)	Glyma.18G273600		Chr19_45184804.ref (C/A)
Stem node density	Chr03	45112152	45112152	Chr03_45112152	9.01				Chr19_44802143.ref.Chr18_54925329.all (T/C)
Stem_node_density	Chr18	54925329	54931296	Chr18_54925329	7.04				Chr19_44802143.ref (C/T)
Branch density	Chr06	19172865	21642015	Chr06_21642015	13.38	E1(ref. 19)	Glyma.06G207800		Chr19_45184804.all (C/A)
Chlorophyll content	Chr11	31229649	31229668	Chr11_31229649	6.9				Chr13_37658142.ref.Chr20_543629.all.Chr18_50272746.ref (C/T)
Chlorophyll_content	Chr13	33185039	33304202	Chr13_33185121	7.55				Chr13_37658142.ref.Chr20_543629.all.Chr18_50272746.ref (C/T)
Chlorophyll_content	Chr18	6944172	6944172	Chr18_6944172	6.64				Chr13_37658142.ref (C/A)
Chlorophyll_content	Chr18	50272746	50272746	Chr18_50272746	6.73				Chr13_37658142.ref.Chr20_543629.all (T/G)
Chlorophyll_content	Chr20	543629	543629	Chr20_543629	6.61				Chr13_37658142.ref (C/A)
Leaf width	Chr02	10512749	10565355	Chr02_10512883	7.87				Chr20_35828042.ref.Chr19_45143999.ref (A/G)
Leaf_width	Chr03	2958986	2961780	Chr03_2958986	7.68				Chr20_35828042.ref.Chr19_45143999.all (A/G)
Leaf_width	Chr19	45143539	45253317	Chr19_45143999	9.88			Leaflet area 9-9	Chr20_35828042.ref (G/C)
Leaf area	Chr03	2958986	2961780	Chr03_2958986	6.97				Chr20_35828042.ref.Chr19_45148240.all (G/A)
Leaf_area	Chr19	45143539	45151648	Chr19_45148240	7.52			Leaflet area 9-9	Chr20_35828042.ref (G/C)
Number of one seed per pod	Chr01	52039777	52039777	Chr01_52039777	7.76				Chr13_23631174.ref (A/G)
Number_of_one_seed_per_pod	Chr02	14459921	14463444	Chr02_14459921	6.67				Chr13_23863861.ref (A/T)
Number_of_one_seed_per_pod	Chr03	659279	669584	Chr03_659279	7.36				Chr13_23863861.ref.Chr03_33533018.ref (T/C)
Number_of_one_seed_per_pod	Chr03	33533018	33542939	Chr03_33533018	10.04				Chr13_23863861.ref (A/T)
Number_of_one_seed_per_pod	Chr08	10962492	10979773	Chr08_10962492	7.08				Chr13_23631174.ref.Chr18_51678296.ref (T/C)
Number_of_one_seed_per_pod	Chr08	46433091	46454061	Chr08_46433091	7.38				Chr13_23631174.ref (A/G)
Number_of_one_seed_per_pod	Chr09	3215373	3224372	Chr09_3222171	7.89				Chr13_23631174.ref (A/G)
Number_of_one_seed_per_pod	Chr10	5362354	5411439	Chr10_5362354	7.47				Chr13_23863861.ref (A/T)
Number_of_one_seed_per_pod	Chr12	5509317	5692082	Chr12_5509317	9.69				Chr13_23863861.ref.Chr18_51584082.ref (A/G)
Number_of_one_seed_per_pod	Chr12	38592784	38592784	Chr12_38592784	6.82				Chr13_23631174.ref (A/G)
Number_of_one_seed_per_pod	Chr16	36034965	36035091	Chr16_36035091	8.42				Chr13_23631174.ref.Chr09_3222171.ref (C/T)
Number_of_one_seed_per_pod	Chr18	51584082	51684068	Chr18_51678296	9.19				Chr13_23631174.ref (A/G)
Number_of_one_seed_per_pod	Chr18	55940116	56472919	Chr18_56137255	10.23				Chr11_8911653.ref (C/T)
Number_of_one_seed_per_pod	Chr19	44926860	44946040	Chr19_44926990	6.64			Seed set 1-4	Chr13_23631174.ref.Chr18_51678296.ref (T/C)
Number of three seed per pod	Chr02	4327729	4327729	Chr02_4327729	7.05				Chr19_44873069.all (C/T)
Number_of_three_seed_per_pod	Chr13	29034903	29802713	Chr13_29064846	7.37			Seed set 1-3	Chr19_44873069.all (C/T)
Number_of_three_seed_per_pod	Chr18	55037203	55037203	Chr18_55037203	6.91				Chr19_44873069.all (C/T)
Number of four seed per pod	Chr05	34595284	35011212	Chr05_34901192	12.65				Chr20_35828042.ref (G/C)
Ratio of two seed per pod	Chr02	45301846	45360996	Chr02_45360996	6.87				Chr06_50487622.all (T/C)
Ratio_of_two_seed_per_pod	Chr19	44526228	45569736	Chr19_44568053	9.42				Chr06_50487622.ref (T/C)
Ratio of three seed per pod	Chr02	3699898	3701362	Chr02_3699898	7.31				Chr13_23769636.all.Chr18_55954117.all (A/G)
Ratio_of_three_seed_per_pod	Chr12	4759044	4802088	Chr12_4801855	7.27				Chr13_23769636.all.Chr18_55954117.ref (A/G)
Ratio_of_three_seed_per_pod	Chr13	29713396	29713397	Chr13_29713396	6.91			Seed set 1-3	Chr06_50457715.ref (C/G)
Ratio_of_three_seed_per_pod	Chr13	40871681	40904291	Chr13_40890538	6.86			ref. 23	Chr13_23769636.all.Chr18_55954117.ref (A/G)
Ratio_of_three_seed_per_pod	Chr18	55954117	55954415	Chr18_55954117	6.61				Chr13_23769636.all (G/A)
Ratio_of_three_seed_per_pod	Chr19	44529859	45570270	Chr19_45393133	9.25				Chr13_23769636.ref (G/A)
Ratio of four seed per pod	Chr08	23115727	23294168	Chr08_23132059	10.45				Chr20_35828042.ref (G/C)
Ratio_of_four_seed_per_pod	Chr18	50977030	50977030	Chr18_50977030	9.19				Chr20_35828042.ref (G/C)
Stem pod density	Chr09	32401720	32401720	Chr09_32401720	6.7				Chr19_45184804.ref (C/A)
Stem_pod_density	Chr09	39250197	39288965	Chr09_39280392	7.91				Chr19_45184804.ref.Chr09_32401720.ref (T/G)
Stem_pod_density	Chr09	41322819	41322819	Chr09_41322819	6.95				Chr19_45184804.ref (C/A)
Stem_pod_density	Chr11	5338661	5338661	Chr11_5338661	7.3				Chr18_55628880.ref (A/G)
Seed thickness	Chr09	39383089	39383089	Chr09_39383089	6.67			Seed weight 3-4 Seed weight 21-3 Seed weight 27-3	Chr16_31851884.ref (C/A)
Seed_thickness	Chr10	50200713	50212466	Chr10_50200713	6.71				Chr20_587636.all (T/C)
Seed shape 2	Chr05	1590873	1595726	Chr05_1595240	6.88				Chr13_43702857.ref (A/C)
Seed shape 3	Chr04	46154865	46160140	Chr04_46154865	6.77				Chr02_45449455.ref.Chr13_43762199.ref (G/A)
Seed_shape_3	Chr13	43762199	43762199	Chr13_43762199	6.84				Chr02_45449455.ref (C/G)
Seed_shape_3	Chr16	31858976	31862501	Chr16_31859883	6.66				Chr02_45449455.ref.Chr13_43762199.ref.Chr04_46154865.ref (A/T)
Seed_shape_3	Chr17	3547250	3547250	Chr17_3547250	6.98			Seed width 1-6	Chr02_45449455.ref.Chr13_43762199.ref (G/A)
Seed volume	Chr13	21924051	21924051	Chr13_21924051	6.75				Chr04_13890053.all (A/C)
FA16 content	Chr06	50581961	50581961	Chr06_50581961	6.93			Seed oil 43-7	Chr05_1050109.all (A/G)
FA16_content	Chr07	2438597	2439024	Chr07_2438597	7.25			Seed oil 43-29	Chr05_1050109.all (A/G)
FA16 ratio	Chr04	2101652	2126907	Chr04_2120885	6.81			ref. 25	Chr05_1701656.ref (G/A)
FA16_ratio	Chr11	10795759	10876169	Chr11_10826709	7.22			Seed palmitic 6-2	Chr05_1701656.ref.Chr04_2120885.all (C/A)
Ratio of FA18 and FA16	Chr03	4003522	4003522	Chr03_4003522	6.72			Seed oil 24-5 Seed oil 39-14	Chr14_39684297.all (T/A)
SFA content	Chr06	50581961	50581961	Chr06_50581961	6.87			Seed oil 43-7	Chr05_1050109.all (A/G)
SFA_content	Chr07	2438597	2439024	Chr07_2438597	8.69			Seed oil 43-29	Chr05_1050109.all (A/G)
L_Thr content	Chr20	38215861	38215861	Chr20_38215861	6.61				Chr01_53486490.all (T/G)
L_Tyr content	Chr19	44806855	44922846	Chr19_44912660	6.89			Seed protein 36-32	Chr01_2181558.ref (A/C)
*QTL information from Soybase (https://soybase.org/search/qtllist_by_symbol.php)
Chr19_43183481.ref (T/G)**: Chr19_43183481, highest association site in Supplementary Table 7; ref, genotype is the same with Williams 82; all, genotye is different from Williams 82; (T/G), (ref genotype/all genotype).
ref. 1 Zabala, G. & Vodkin, L.O. A rearrangement resulting in small tandem repeats in the F3 ' 5 ' H gene of white flower genotypes is associated with the soybean W1 locus. Crop Sci. 2007;47:S113-24.
ref. 2 Todd, J.J. & Vodkin, L.O. Duplications that suppress and deletions that restore expression from a chalcone synthase multigene family. Plant Cell. 1996;8:687-99.
ref. 3 Clough, S.J. et al. Features of a 103-kb gene-rich region in soybean include an inverted perfect repeat cluster of CHS genes comprising the I locus. Genome. 2004;47:819-31.
ref. 4 Kasai, A., Kasai, K., Yumoto, S. & Senda, M. Structural features of GmIRCHS, candidate of the I gene inhibiting seed coat pigmentation in soybean: implications for inducing endogenous RNA silencing of chalcone synthase genes. Plant Mol Biol. 2007;64:467-79.
ref. 5 Toda, K. et al. A single-base deletion in soybean flavonoid 3 '-hydroxylase gene is associated with gray pubescence color. Plant Mol Biol. 2002;50:187-96.
ref. 6 Zabala, G. & Vodkin, L. Cloning of the pleiotropic T locus in soybean and two recessive alleles that differentially affect structure and expression of the encoded flavonoid 3 ' hydroxylase. Genetics. 2003;163:295-309.
ref. 7 Watanabe, S. et al. A map-based cloning strategy employing a residual heterozygous line reveals that the GIGANTEA gene is involved in soybean maturity and flowering. Genetics. 2011;188:395-U260.
ref. 8 Liu, B.H. et al. The Soybean Stem Growth Habit Gene Dt1 Is an Ortholog of Arabidopsis TERMINAL FLOWER1. Plant Physiol. 2010;153:198-210.
ref. 9 Tian, Z.X. et al. Artificial selection for determinate growth habit in soybean. Proc Natl Acad Sci USA. 2010;107:8563-8.
ref. 10 Ping, J.Q. et al. Dt2 is a gain-of-function MADS-domain factor gene that specifies semideterminacy in soybean. Plant Cell. 2014;26:2831-42.
ref. 11 Funatsuki, H. et al. Molecular basis of a shattering resistance boosting global dissemination of soybean. Proc Natl Acad Sci USA. 2014;111:17797-802.
ref. 12 Jeong, N. et al. Ln is a key regulator of leaflet shape and number of seeds per pod in soybean. Plant Cell. 2012;24:4807-18.
ref. 13 Fang, C. et al. Cloning of Ln gene through combined approach of map-based cloning and association study in soybean. J Genet Genomics. 2013;40:93-6.
ref. 14 Li, Z.L., Wilson, R.F., Rayford, W.E. & Boerma, H.R. Molecular mapping genes conditioning reduced palmitic acid content in N87-2122-4 soybean. Crop Sci. 2002;42:373-8.
ref. 15 Goettel, W., Ramirez, M., Upchurch, R.G. & An, Y.Q.C. Identification and characterization of large DNA deletions affecting oil quality traits in soybean seeds through transcriptome sequencing analysis. Theor Appl Genet. 2016;129:1577-93 .
ref. 16 Goettel, W. et al. Identification and characterization of transcript polymorphisms in soybean lines varying in oil composition and content. BMC Genomics. 2014;15:299-315.
ref. 17 Li, Y.H. et al. Targeted association mapping demonstrating the complex molecular genetics of fatty acid formation in soybean. BMC Genomics. 2015;16:841-53.
ref. 18 Hoshino, T., Watanabe, S., Takagi, Y. & Anai, T. A novel GmFAD3-2a mutant allele developed through TILLING reduces alpha-linolenic acid content in soybean seed oil. Breeding Sci. 2014;64:371-7.
ref. 19 Xia, Z.J. et al. Positional cloning and characterization reveal the molecular basis for soybean maturity locus E1 that regulates photoperiodic flowering. Proc Natl Acad Sci USA. 2012;109:E2155-64
ref. 20 Han, Y.P. et al. Domestication footprints anchor genomic regions of agronomic importance in soybeans. New Phytol. 2016;209:871-84.
ref. 21 Wen, Z.X., Boyse, J.F., Song, Q.J., Cregan, P.B. & Wang, D.C. Genomic consequences of selection and genome-wide association mapping in soybean. BMC Genomics. 2015;16:671-84.
ref. 22 Vuong, T.D. et al. Genetic architecture of cyst nematode resistance revealed by genome-wide association study in soybean. BMC Genomics. 2015;16:593-605.
ref. 23 Qi, X.P. et al. Identification of a novel salt tolerance gene in wild soybean by whole-genome sequencing. Nat Commun. 2014;5:4340-50.
ref. 24 Zhang, J.P. et al. Genome-wide association study for flowering time, maturity dates and plant height in early maturing soybean (Glycine max) germplasm. BMC Genomics. 2015;16:217-27.
ref. 25 Vaughn, J.N., Nelson, R.L., Song, Q.J., Cregan, P.B. & Li, Z.L. The genetic architecture of seed composition in soybean is refined by genome-wide association scans across multiple populations. G3-Genes Genom Genet. 2014;4:2283-94.
