# Supplementary material for: Genome-wide association studies dissect the genetic networks underlying agronomical traits in soybean
Source: Genome Biol. 2017 Aug 24;18:161. doi: 10.1186/s13059-017-1289-9 (PMC5571659; doi:10.1186/s13059-017-1289-9)
Supplement: Supplementary file 10 — Candidate causal genes in the fatty acid biosynthesis pathway. (XLSX 10 kb) [file 13059_2017_1289_MOESM10_ESM.xlsx]

## Sheet: Sheet1
Supplementary Table S9 Candidate causal genes in the fatty acid biosynthesis pathway
Gene ID	Loci	Arabidopsis homologous	Abbreviation	Function
FA biosynthesis
Glyma.14G121400	Chr14_17499955	AT1G43800	SAD	Plant stearoyl-acyl-carrier-protein desaturase family protein
Glyma.05G012300	Chr05_1130522	AT1G08510	FatB	Fatty acyl-ACP thioesterases B
Glyma.14G123400	Chr14_18519908	AT5G11340	ACNA	Acyl-CoA N-acyltransferases (NAT) superfamily protein
Glyma.14G196500	Chr14_46144470	AT5G11340	ACNA	Acyl-CoA N-acyltransferases (NAT) superfamily protein
Glyma.14G194300	Chr14_45938845	AT5G05580	FAD3	Fatty acid desaturase 3
TAG biosynthesis
Glyma.14G193800	Chr14_45864942	AT3G08510	PLC2	Phospholipase C 2
Glyma.07G031100	Chr07_2463791	AT3G15730	PLD	Phospholipase D alpha 1
Glyma.07G029800	Chr07_2380868	AT3G15820	ROD1	Reduced oleate desaturation 1
