# Supplementary material for: Genome-wide association studies dissect the genetic networks underlying agronomical traits in soybean
Source: Genome Biol. 2017 Aug 24;18:161. doi: 10.1186/s13059-017-1289-9 (PMC5571659; doi:10.1186/s13059-017-1289-9)
Supplement: Supplementary file 11 — Candidate causal genes in the lipid biosynthesis pathway. (XLSX 11 kb) [file 13059_2017_1289_MOESM11_ESM.xlsx]

## Sheet: Sheet1
Supplementary Table S10 Candidate causal genes in the lipid biosynthesis pathway
Gene ID	Loci	Arabidopsis homologous	Abbreviation	Function
Glyma.05G011100	Chr05_967636	AT2G26640	KCS11	3-ketoacyl-CoA synthase 11
Glyma.06G317600	Chr06_50623190	AT5G51290	DAGK	Diacylglycerol kinase family protein
Glyma.07G030000	Chr07_2389356	AT3G15850	FAD5	Fatty acid desaturase 5
Glyma.13G046600	Chr13_14108937	AT3G49190	WSD11	O-acyltransferase (WSD1-like) family protein
Glyma.13G047300	Chr13_14194575	AT3G25780	AOC3	Allene oxide cyclase 3
Glyma.14G123200	Chr14_18398122	AT1G21360	GLTP2	Glycolipid transfer protein 2
