# Supplementary material for: Genome-wide association studies dissect the genetic networks underlying agronomical traits in soybean
Source: Genome Biol. 2017 Aug 24;18:161. doi: 10.1186/s13059-017-1289-9 (PMC5571659; doi:10.1186/s13059-017-1289-9)
Supplement: Supplementary file 12 — Link loci across 51 traits. (XLSX 21 kb) [file 13059_2017_1289_MOESM12_ESM.xlsx]

## Sheet: Sheet1
Supplementary Table S11 Link loci across 51 traits
Trait1	Trait2	Loci1	Loci2	Average_LD	Loci
L_Ser content	L_Tyr content	Chr01:989187-989187	Chr01:989187-989204	0.91	SAL1
L_Ser content	Total AA subgroup 2 content	Chr01:989187-989187	Chr01:989187-989187	1	SAL1
L_Tyr content	Total AA subgroup 2 content	Chr01:989187-989204	Chr01:989187-989187	0.91	SAL1
L_Glu(Gln) content	L_Ser content	Chr01:53486467-53486650	Chr01:53486467-53486686	0.98	SAL2
L_Glu(Gln) content	L_Thr content	Chr01:53486467-53486650	Chr01:53486490-53486490	0.98	SAL2
L_Glu(Gln) content	L_Tyr content	Chr01:53486467-53486650	Chr01:53486467-53486686	0.98	SAL2
L_Glu(Gln) content	Total AA subgroup 2 content	Chr01:53486467-53486650	Chr01:53486467-53486686	0.98	SAL2
L_Ser content	L_Thr content	Chr01:53486467-53486686	Chr01:53486490-53486490	0.96	SAL2
L_Ser content	L_Tyr content	Chr01:53486467-53486686	Chr01:53486467-53486686	0.98	SAL2
L_Ser content	Total AA subgroup 2 content	Chr01:53486467-53486686	Chr01:53486467-53486686	0.98	SAL2
L_Tyr content	Total AA subgroup 2 content	Chr01:53486467-53486686	Chr01:53486467-53486686	0.98	SAL2
L_Thr content	L_Tyr content	Chr01:53486490-53486490	Chr01:53486467-53486686	0.96	SAL2
L_Thr content	Total AA subgroup 2 content	Chr01:53486490-53486490	Chr01:53486467-53486686	0.96	SAL2
Beginning bloom date	Full bloom date	Chr02:10182071-10286440	Chr02:9815707-10286440	0.57
Beginning bloom date	Full bloom date	Chr02:12316110-12408988	Chr02:12316110-12408115	0.68
FA18 ratio	Ratio of FA18 and FA16	Chr02:19851000-19997509	Chr02:19851000-19961433	0.95	SAL3
FA18 content	FA18 ratio	Chr02:19886706-19985370	Chr02:19851000-19997509	0.96	SAL3
FA18 content	Ratio of FA18 and FA16	Chr02:19886706-19985370	Chr02:19851000-19961433	0.95	SAL3
Ratio of two seed per pod	Seed height	Chr02:45301846-45360996	Chr02:45257422-45257422	0.57
Seed shape 3	Seed thickness	Chr02:45442886-45456425	Chr02:45412343-45456425	0.77
Leaf area	Leaf width	Chr03:2958986-2961780	Chr03:2958986-2961780	0.76
Beginning bloom date	Full bloom date	Chr03:3919776-3919776	Chr03:3919776-3919776	1
FA18 ratio	Ratio of FA18 and FA16	Chr03:12500458-12989558	Chr03:12525686-12958942	0.96	SAL4
FA18 content	FA18 ratio	Chr03:12501628-12954110	Chr03:12500458-12989558	0.95	SAL4
FA18 content	Ratio of FA18 and FA16	Chr03:12501628-12954110	Chr03:12525686-12958942	0.96	SAL4
Number of four seed per pod	Ratio of four seed per pod	Chr03:12539660-12539660	Chr03:12539660-12539660	1
Leaf shape	Ratio of four seed per pod	Chr03:36978574-37081007	Chr03:36990764-37081007	0.65
FA16 content	FA16 ratio	Chr05:925502-1476699	Chr05:1692088-1716595	0.45	Fap
FA16 content	FA16 ratio	Chr05:925502-1476699	Chr05:925502-1476699	0.87	Fap
FA16 content	Ratio of FA18 and FA16	Chr05:925502-1476699	Chr05:1116077-1120475	0.83	Fap
FA16 content	Ratio of SFA and USFA	Chr05:925502-1476699	Chr05:1701656-1715940	0.44	Fap
FA16 content	Ratio of SFA and USFA	Chr05:925502-1476699	Chr05:925502-1476699	0.87	Fap
FA16 content	SFA content	Chr05:925502-1476699	Chr05:925502-1476699	0.87	Fap
FA16 ratio	Ratio of FA18 and FA16	Chr05:925502-1476699	Chr05:1116077-1120475	0.83	Fap
FA16 ratio	Ratio of SFA and USFA	Chr05:925502-1476699	Chr05:1701656-1715940	0.44	Fap
FA16 ratio	Ratio of SFA and USFA	Chr05:925502-1476699	Chr05:925502-1476699	0.87	Fap
FA16 ratio	SFA content	Chr05:925502-1476699	Chr05:925502-1476699	0.87	Fap
Ratio of SFA and USFA	SFA content	Chr05:925502-1476699	Chr05:925502-1476699	0.87	Fap
Ratio of FA18 and FA16	Ratio of SFA and USFA	Chr05:1116077-1120475	Chr05:925502-1476699	0.83	Fap
Ratio of FA18 and FA16	SFA content	Chr05:1116077-1120475	Chr05:925502-1476699	0.83	Fap
FA16 ratio	Ratio of SFA and USFA	Chr05:1692088-1716595	Chr05:925502-1476699	0.45	Fap
FA16 ratio	Ratio of SFA and USFA	Chr05:1692088-1716595	Chr05:1701656-1715940	0.95	Fap
FA16 ratio	Seed shape 2	Chr05:1692088-1716595	Chr05:1590873-1595726	0.58	Fap
FA16 ratio	SFA content	Chr05:1692088-1716595	Chr05:925502-1476699	0.45	Fap
Ratio of SFA and USFA	Seed shape 2	Chr05:1701656-1715940	Chr05:1590873-1595726	0.58	Fap
Ratio of SFA and USFA	SFA content	Chr05:1701656-1715940	Chr05:925502-1476699	0.44	Fap
Number of four seed per pod	Ratio of four seed per pod	Chr05:35995777-35995777	Chr05:35995777-35995777	1
Full bloom date	Leaf shape	Chr05:40012587-40016323	Chr05:39755185-39890441	0.49
Branch density	Full bloom date	Chr06:19172865-21642015	Chr06:19178035-20299454	0.69	E1
Beginning bloom date	Branch density	Chr06:20057204-20297543	Chr06:19172865-21642015	0.86	E1
Beginning bloom date	Full bloom date	Chr06:20057204-20297543	Chr06:19178035-20299454	0.63	E1
Number of three seed per pod	Ratio of three seed per pod	Chr06:50426708-50488039	Chr06:50426708-50488039	0.9	SAL5
Number of three seed per pod	Ratio of two seed per pod	Chr06:50426708-50488039	Chr06:50426708-50488039	0.9	SAL5
Ratio of three seed per pod	Ratio of two seed per pod	Chr06:50426708-50488039	Chr06:50426708-50488039	0.9	SAL5
FA16 content	SFA content	Chr06:50581961-50581961	Chr06:50581961-50581961	1
FA16 content	SFA content	Chr07:2438597-2439024	Chr07:2438597-2439024	0.78
Hilum color	Seed coat color	Chr08:8360663-8608730	Chr08:7800853-9079037	0.49
L_Glu(Gln) content	L_Ser content	Chr08:35266140-35266324	Chr08:35266140-35266324	1	SAL6
L_Glu(Gln) content	L_Tyr content	Chr08:35266140-35266324	Chr08:35266140-35266324	1	SAL6
L_Glu(Gln) content	Total AA subgroup 2 content	Chr08:35266140-35266324	Chr08:35266140-35266324	1	SAL6
L_Ser content	L_Tyr content	Chr08:35266140-35266324	Chr08:35266140-35266324	1	SAL6
L_Ser content	Total AA subgroup 2 content	Chr08:35266140-35266324	Chr08:35266140-35266324	1	SAL6
L_Tyr content	Total AA subgroup 2 content	Chr08:35266140-35266324	Chr08:35266140-35266324	1	SAL6
L_Glu(Gln) content	L_Ser content	Chr09:33309127-33309127	Chr09:33309127-33309127	1	SAL7
L_Glu(Gln) content	L_Tyr content	Chr09:33309127-33309127	Chr09:33309127-33309127	1	SAL7
L_Glu(Gln) content	Total AA subgroup 2 content	Chr09:33309127-33309127	Chr09:33309127-33309127	1	SAL7
L_Ser content	L_Tyr content	Chr09:33309127-33309127	Chr09:33309127-33309127	1	SAL7
L_Ser content	Total AA subgroup 2 content	Chr09:33309127-33309127	Chr09:33309127-33309127	1	SAL7
L_Tyr content	Total AA subgroup 2 content	Chr09:33309127-33309127	Chr09:33309127-33309127	1	SAL7
L_Gly content	Total AA subgroup 1 content	Chr10:2422267-2436611	Chr10:2400625-2415581	0.41	SAL8
L_Thr content	Total AA subgroup 1 content	Chr10:2436611-2436611	Chr10:2400625-2415581	0.4	SAL8
Pod maturity date	Ratio of FA18:3 and FA18:2	Chr10:44587441-45548620	Chr10:45310798-45310798	0.59	E2
Pod maturity date	Reproduction stage length	Chr10:44587441-45548620	Chr10:44852177-45025153	0.56	E2
Pod maturity date	Stem node number	Chr10:44587441-45548620	Chr10:45310798-45310798	0.59	E2
Full bloom date	Plant height	Chr10:44710944-45465189	Chr10:44961185-45310798	0.63	E2
Full bloom date	Pod maturity date	Chr10:44710944-45465189	Chr10:44587441-45548620	0.64	E2
Full bloom date	Ratio of FA18:3 and FA18:2	Chr10:44710944-45465189	Chr10:45310798-45310798	0.58	E2
Full bloom date	Reproduction stage length	Chr10:44710944-45465189	Chr10:44852177-45025153	0.63	E2
Full bloom date	Stem node number	Chr10:44710944-45465189	Chr10:45310798-45310798	0.58	E2
Beginning bloom date	Full bloom date	Chr10:44731893-45465189	Chr10:44710944-45465189	0.71	E2
Beginning bloom date	Plant height	Chr10:44731893-45465189	Chr10:44961185-45310798	0.64	E2
Beginning bloom date	Pod maturity date	Chr10:44731893-45465189	Chr10:44587441-45548620	0.65	E2
Beginning bloom date	Ratio of FA18:3 and FA18:2	Chr10:44731893-45465189	Chr10:45310798-45310798	0.58	E2
Beginning bloom date	Reproduction stage length	Chr10:44731893-45465189	Chr10:44852177-45025153	0.64	E2
Beginning bloom date	Stem node number	Chr10:44731893-45465189	Chr10:45310798-45310798	0.58	E2
Plant height	Pod maturity date	Chr10:44961185-45310798	Chr10:44587441-45548620	0.59	E2
Plant height	Ratio of FA18:3 and FA18:2	Chr10:44961185-45310798	Chr10:45310798-45310798	0.61	E2
Plant height	Reproduction stage length	Chr10:44961185-45310798	Chr10:44852177-45025153	0.44	E2
Plant height	Stem node number	Chr10:44961185-45310798	Chr10:45310798-45310798	0.61	E2
Ratio of FA18:3 and FA18:2	Stem node number	Chr10:45310798-45310798	Chr10:45310798-45310798	1	E2
Number of four seed per pod	Ratio of four seed per pod	Chr10:50270206-51354084	Chr10:50981304-51354084	0.48
Plant height	Stem node number	Chr11:4980454-4980454	Chr11:4980454-4980454	1
FA16 ratio	Full bloom date	Chr11:10795759-10876169	Chr11:10820746-10836170	0.83	SAL9
Beginning bloom date	FA16 ratio	Chr11:10820746-10820746	Chr11:10795759-10876169	0.53	SAL9
Beginning bloom date	Full bloom date	Chr11:10820746-10820746	Chr11:10820746-10836170	0.56	SAL9
Beginning bloom date	Full bloom date	Chr12:5475503-5529926	Chr12:5475503-5529926	0.78	SAL10
Beginning bloom date	Number of one seed per pod	Chr12:5475503-5529926	Chr12:5509317-5692082	0.57	SAL10
Full bloom date	Number of one seed per pod	Chr12:5475503-5529926	Chr12:5509317-5692082	0.57	SAL10
L_Glu(Gln) content	L_Phe content	Chr13:2546775-2546862	Chr13:2546862-2546862	0.98	SAL11
L_Glu(Gln) content	L_Ser content	Chr13:2546775-2546862	Chr13:2546775-2546862	1	SAL11
L_Glu(Gln) content	L_Thr content	Chr13:2546775-2546862	Chr13:2546862-2546862	0.98	SAL11
L_Glu(Gln) content	L_Tyr content	Chr13:2546775-2546862	Chr13:2546775-2546862	1	SAL11
L_Glu(Gln) content	Total AA subgroup 2 content	Chr13:2546775-2546862	Chr13:2546775-2546862	1	SAL11
L_Ser content	L_Thr content	Chr13:2546775-2546862	Chr13:2546862-2546862	0.98	SAL11
L_Ser content	L_Tyr content	Chr13:2546775-2546862	Chr13:2546775-2546862	1	SAL11
L_Ser content	Total AA subgroup 2 content	Chr13:2546775-2546862	Chr13:2546775-2546862	1	SAL11
L_Tyr content	Total AA subgroup 2 content	Chr13:2546775-2546862	Chr13:2546775-2546862	1	SAL11
L_Phe content	L_Ser content	Chr13:2546862-2546862	Chr13:2546775-2546862	0.98	SAL11
L_Phe content	L_Thr content	Chr13:2546862-2546862	Chr13:2546862-2546862	1	SAL11
L_Phe content	L_Tyr content	Chr13:2546862-2546862	Chr13:2546775-2546862	0.98	SAL11
L_Phe content	Total AA subgroup 2 content	Chr13:2546862-2546862	Chr13:2546775-2546862	0.98	SAL11
L_Thr content	L_Tyr content	Chr13:2546862-2546862	Chr13:2546775-2546862	0.98	SAL11
L_Thr content	Total AA subgroup 2 content	Chr13:2546862-2546862	Chr13:2546775-2546862	0.98	SAL11
Ratio of three seed per pod	Ratio of two seed per pod	Chr13:23464848-24261217	Chr13:23566848-24076584	0.65	SAL12
Number of three seed per pod	Ratio of one seed per pod	Chr13:23566848-24090210	Chr13:23631174-23631174	0.62	SAL12
Number of three seed per pod	Ratio of three seed per pod	Chr13:23566848-24090210	Chr13:23464848-24261217	0.65	SAL12
Number of three seed per pod	Ratio of two seed per pod	Chr13:23566848-24090210	Chr13:23566848-24076584	0.68	SAL12
Ratio of one seed per pod	Ratio of three seed per pod	Chr13:23631174-23631174	Chr13:23464848-24261217	0.6	SAL12
Ratio of one seed per pod	Ratio of two seed per pod	Chr13:23631174-23631174	Chr13:23566848-24076584	0.62	SAL12
Number of one seed per pod	Number of three seed per pod	Chr13:23631174-23649175	Chr13:23566848-24090210	0.57	SAL12
Number of one seed per pod	Ratio of one seed per pod	Chr13:23631174-23649175	Chr13:23631174-23631174	0.8	SAL12
Number of one seed per pod	Ratio of three seed per pod	Chr13:23631174-23649175	Chr13:23464848-24261217	0.55	SAL12
Number of one seed per pod	Ratio of two seed per pod	Chr13:23631174-23649175	Chr13:23566848-24076584	0.57	SAL12
Number of one seed per pod	Number of three seed per pod	Chr13:23863861-23863861	Chr13:23566848-24090210	0.66	SAL12
Number of one seed per pod	Ratio of one seed per pod	Chr13:23863861-23863861	Chr13:23631174-23631174	0.57	SAL12
Number of one seed per pod	Ratio of three seed per pod	Chr13:23863861-23863861	Chr13:23464848-24261217	0.63	SAL12
Number of one seed per pod	Ratio of two seed per pod	Chr13:23863861-23863861	Chr13:23566848-24076584	0.66	SAL12
L_Glu(Gln) content	L_Ser content	Chr14:5055466-5055474	Chr14:5055466-5055474	1	SAL13
L_Glu(Gln) content	L_Tyr content	Chr14:5055466-5055474	Chr14:5055466-5055474	1	SAL13
L_Glu(Gln) content	Total AA subgroup 2 content	Chr14:5055466-5055474	Chr14:5055466-5055474	1	SAL13
L_Ser content	L_Tyr content	Chr14:5055466-5055474	Chr14:5055466-5055474	1	SAL13
L_Ser content	Total AA subgroup 2 content	Chr14:5055466-5055474	Chr14:5055466-5055474	1	SAL13
L_Tyr content	Total AA subgroup 2 content	Chr14:5055466-5055474	Chr14:5055466-5055474	1	SAL13
FA18 ratio	Ratio of FA18 and FA16	Chr14:14985465-19660594	Chr14:15191684-19630147	0.77	SAL14
FA18 content	FA18 ratio	Chr14:15199586-19630147	Chr14:14985465-19660594	0.77	SAL14
FA18 content	Ratio of FA18 and FA16	Chr14:15199586-19630147	Chr14:15191684-19630147	0.77	SAL14
FA18 ratio	Ratio of FA18 and FA16	Chr14:34208617-40536866	Chr14:34381036-40409746	1	SAL15
FA18 content	FA18 ratio	Chr14:34771615-40356659	Chr14:34208617-40536866	1	SAL15
FA18 content	Ratio of FA18 and FA16	Chr14:34771615-40356659	Chr14:34381036-40409746	1	SAL15
FA18:3 content	FA18:3 ratio	Chr14:45909173-46019811	Chr14:45927234-45985528	0.57	Fan
FA18:3 content	Ratio of FA18:3 and FA18:2	Chr14:45909173-46019811	Chr14:45907223-46067489	0.55	Fan
FA18:3 ratio	Ratio of FA18:3 and FA18:2	Chr14:45927234-45985528	Chr14:45907223-46067489	0.51	Fan
Pod shattering	Seed height	Chr16:29495010-30188301	Chr16:29708364-29732386	0.57
Seed height	Seed shape 3	Chr16:31852019-31858061	Chr16:31858976-31862501	0.6	SAL16
Seed height	Seed thickness	Chr16:31852019-31858061	Chr16:31851745-31862501	0.74	SAL16
Seed shape 3	Seed thickness	Chr16:31858976-31862501	Chr16:31851745-31862501	0.66	SAL16
Plant height	Stem node number	Chr18:55048864-55784929	Chr18:55620032-55808363	0.41	Dt2
Plant height	Stem pod density	Chr18:55048864-55784929	Chr18:55626229-55662445	0.4	Dt2
Leaf shape	Plant height	Chr18:55501775-55552164	Chr18:55048864-55784929	0.41	Dt2
Stem node number	Stem pod density	Chr18:55620032-55808363	Chr18:55626229-55662445	0.49	Dt2
Branch number	Plant height	Chr18:55626229-55628880	Chr18:55048864-55784929	0.4	Dt2
Branch number	Stem node number	Chr18:55626229-55628880	Chr18:55620032-55808363	0.41	Dt2
Branch number	Stem pod density	Chr18:55626229-55628880	Chr18:55626229-55662445	0.45	Dt2
Beginning bloom date	Full bloom date	Chr18:57269028-57272016	Chr18:57269374-57272016	0.76
Branch density	Leaf width	Chr19:42774588-46737870	Chr19:45143539-45253317	0.57	Dt1
Branch density	Lodging	Chr19:42774588-46737870	Chr19:44826476-45281163	0.49	Dt1
Branch density	Number of three seed per pod	Chr19:42774588-46737870	Chr19:44873069-45899429	0.6	Dt1
Branch density	Plant height	Chr19:42774588-46737870	Chr19:44323024-46340503	0.57	Dt1
Branch density	Ratio of three seed per pod	Chr19:42774588-46737870	Chr19:44529859-45570270	0.57	Dt1
Branch density	Ratio of two seed per pod	Chr19:42774588-46737870	Chr19:44526228-45569736	0.57	Dt1
Branch density	Stem grow habit	Chr19:42774588-46737870	Chr19:44047586-46208015	0.56	Dt1
Branch density	Stem node density	Chr19:42774588-46737870	Chr19:44789500-45160841	0.4	Dt1
Branch density	Stem node number	Chr19:42774588-46737870	Chr19:43990450-47335622	0.55	Dt1
Branch density	Stem pod density	Chr19:42774588-46737870	Chr19:44467769-46204451	0.57	Dt1
Branch density	Stem shape	Chr19:42774588-46737870	Chr19:44789500-45292195	0.5	Dt1
Branch density	Total seed number	Chr19:42774588-46737870	Chr19:45359595-45408782	0.68	Dt1
Beginning bloom date	Full bloom date	Chr19:43183481-43183481	Chr19:43183481-43183481	1	Dt1
Stem node number	Stem pod density	Chr19:43990450-47335622	Chr19:44467769-46204451	0.43	Dt1
Stem node number	Total seed number	Chr19:43990450-47335622	Chr19:45359595-45408782	0.49	Dt1
Stem grow habit	Stem node number	Chr19:44047586-46208015	Chr19:43990450-47335622	0.43	Dt1
Stem grow habit	Stem pod density	Chr19:44047586-46208015	Chr19:44467769-46204451	0.5	Dt1
Stem grow habit	Stem shape	Chr19:44047586-46208015	Chr19:44789500-45292195	0.48	Dt1
Stem grow habit	Total seed number	Chr19:44047586-46208015	Chr19:45359595-45408782	0.55	Dt1
Plant height	Ratio of three seed per pod	Chr19:44323024-46340503	Chr19:44529859-45570270	0.51	Dt1
Plant height	Ratio of two seed per pod	Chr19:44323024-46340503	Chr19:44526228-45569736	0.51	Dt1
Plant height	Stem grow habit	Chr19:44323024-46340503	Chr19:44047586-46208015	0.49	Dt1
Plant height	Stem node number	Chr19:44323024-46340503	Chr19:43990450-47335622	0.44	Dt1
Plant height	Stem pod density	Chr19:44323024-46340503	Chr19:44467769-46204451	0.5	Dt1
Plant height	Stem shape	Chr19:44323024-46340503	Chr19:44789500-45292195	0.47	Dt1
Plant height	Total seed number	Chr19:44323024-46340503	Chr19:45359595-45408782	0.55	Dt1
Stem pod density	Stem shape	Chr19:44467769-46204451	Chr19:44789500-45292195	0.49	Dt1
Stem pod density	Total seed number	Chr19:44467769-46204451	Chr19:45359595-45408782	0.56	Dt1
Ratio of two seed per pod	Stem grow habit	Chr19:44526228-45569736	Chr19:44047586-46208015	0.52	Dt1
Ratio of two seed per pod	Stem node density	Chr19:44526228-45569736	Chr19:44789500-45160841	0.5	Dt1
Ratio of two seed per pod	Stem node number	Chr19:44526228-45569736	Chr19:43990450-47335622	0.42	Dt1
Ratio of two seed per pod	Stem pod density	Chr19:44526228-45569736	Chr19:44467769-46204451	0.53	Dt1
Ratio of two seed per pod	Stem shape	Chr19:44526228-45569736	Chr19:44789500-45292195	0.61	Dt1
Ratio of two seed per pod	Total seed number	Chr19:44526228-45569736	Chr19:45359595-45408782	0.57	Dt1
Ratio of three seed per pod	Ratio of two seed per pod	Chr19:44529859-45570270	Chr19:44526228-45569736	0.64	Dt1
Ratio of three seed per pod	Stem grow habit	Chr19:44529859-45570270	Chr19:44047586-46208015	0.52	Dt1
Ratio of three seed per pod	Stem node density	Chr19:44529859-45570270	Chr19:44789500-45160841	0.5	Dt1
Ratio of three seed per pod	Stem node number	Chr19:44529859-45570270	Chr19:43990450-47335622	0.42	Dt1
Ratio of three seed per pod	Stem pod density	Chr19:44529859-45570270	Chr19:44467769-46204451	0.53	Dt1
Ratio of three seed per pod	Stem shape	Chr19:44529859-45570270	Chr19:44789500-45292195	0.61	Dt1
Ratio of three seed per pod	Total seed number	Chr19:44529859-45570270	Chr19:45359595-45408782	0.57	Dt1
Stem node density	Stem shape	Chr19:44789500-45160841	Chr19:44789500-45292195	0.62	Dt1
Stem shape	Total seed number	Chr19:44789500-45292195	Chr19:45359595-45408782	0.46	Dt1
L_Tyr content	Lodging	Chr19:44806855-44922846	Chr19:44826476-45281163	0.57	Dt1
L_Tyr content	Number of one seed per pod	Chr19:44806855-44922846	Chr19:44926860-44946040	0.56	Dt1
L_Tyr content	Ratio of three seed per pod	Chr19:44806855-44922846	Chr19:44529859-45570270	0.45	Dt1
L_Tyr content	Ratio of two seed per pod	Chr19:44806855-44922846	Chr19:44526228-45569736	0.45	Dt1
L_Tyr content	Stem node density	Chr19:44806855-44922846	Chr19:44789500-45160841	0.59	Dt1
L_Tyr content	Stem shape	Chr19:44806855-44922846	Chr19:44789500-45292195	0.54	Dt1
Lodging	Number of one seed per pod	Chr19:44826476-45281163	Chr19:44926860-44946040	0.55	Dt1
Lodging	Number of three seed per pod	Chr19:44826476-45281163	Chr19:44873069-45899429	0.5	Dt1
Lodging	Plant height	Chr19:44826476-45281163	Chr19:44323024-46340503	0.47	Dt1
Lodging	Ratio of three seed per pod	Chr19:44826476-45281163	Chr19:44529859-45570270	0.61	Dt1
Lodging	Ratio of two seed per pod	Chr19:44826476-45281163	Chr19:44526228-45569736	0.61	Dt1
Lodging	Stem grow habit	Chr19:44826476-45281163	Chr19:44047586-46208015	0.48	Dt1
Lodging	Stem node density	Chr19:44826476-45281163	Chr19:44789500-45160841	0.64	Dt1
Lodging	Stem pod density	Chr19:44826476-45281163	Chr19:44467769-46204451	0.49	Dt1
Lodging	Stem shape	Chr19:44826476-45281163	Chr19:44789500-45292195	0.7	Dt1
Lodging	Total seed number	Chr19:44826476-45281163	Chr19:45359595-45408782	0.45	Dt1
Number of three seed per pod	Plant height	Chr19:44873069-45899429	Chr19:44323024-46340503	0.51	Dt1
Number of three seed per pod	Ratio of three seed per pod	Chr19:44873069-45899429	Chr19:44529859-45570270	0.52	Dt1
Number of three seed per pod	Ratio of two seed per pod	Chr19:44873069-45899429	Chr19:44526228-45569736	0.52	Dt1
Number of three seed per pod	Stem grow habit	Chr19:44873069-45899429	Chr19:44047586-46208015	0.51	Dt1
Number of three seed per pod	Stem node number	Chr19:44873069-45899429	Chr19:43990450-47335622	0.45	Dt1
Number of three seed per pod	Stem pod density	Chr19:44873069-45899429	Chr19:44467769-46204451	0.53	Dt1
Number of three seed per pod	Stem shape	Chr19:44873069-45899429	Chr19:44789500-45292195	0.5	Dt1
Number of three seed per pod	Total seed number	Chr19:44873069-45899429	Chr19:45359595-45408782	0.61	Dt1
Number of one seed per pod	Stem node density	Chr19:44926860-44946040	Chr19:44789500-45160841	0.59	Dt1
Number of one seed per pod	Stem shape	Chr19:44926860-44946040	Chr19:44789500-45292195	0.51	Dt1
Leaf area	Leaf width	Chr19:45143539-45151648	Chr19:45143539-45253317	0.58	Dt1
Leaf area	Lodging	Chr19:45143539-45151648	Chr19:44826476-45281163	0.46	Dt1
Leaf area	Stem shape	Chr19:45143539-45151648	Chr19:44789500-45292195	0.45	Dt1
Leaf width	Lodging	Chr19:45143539-45253317	Chr19:44826476-45281163	0.6	Dt1
Leaf width	Number of three seed per pod	Chr19:45143539-45253317	Chr19:44873069-45899429	0.53	Dt1
Leaf width	Plant height	Chr19:45143539-45253317	Chr19:44323024-46340503	0.47	Dt1
Leaf width	Ratio of three seed per pod	Chr19:45143539-45253317	Chr19:44529859-45570270	0.56	Dt1
Leaf width	Ratio of two seed per pod	Chr19:45143539-45253317	Chr19:44526228-45569736	0.56	Dt1
Leaf width	Stem grow habit	Chr19:45143539-45253317	Chr19:44047586-46208015	0.48	Dt1
Leaf width	Stem node number	Chr19:45143539-45253317	Chr19:43990450-47335622	0.42	Dt1
Leaf width	Stem pod density	Chr19:45143539-45253317	Chr19:44467769-46204451	0.49	Dt1
Leaf width	Stem shape	Chr19:45143539-45253317	Chr19:44789500-45292195	0.6	Dt1
Leaf width	Total seed number	Chr19:45143539-45253317	Chr19:45359595-45408782	0.51	Dt1
Branch shape	Stem node number	Chr19:46600788-46737870	Chr19:43990450-47335622	0.4	Dt1
Beginning bloom date	Full bloom date	Chr20:34256561-34256561	Chr20:34256561-34256561	1
Leaf shape	Leaf width	Chr20:34667185-37127728	Chr20:34772220-36767928	0.42	Ln
Leaf shape	Ratio of four seed per pod	Chr20:34667185-37127728	Chr20:35408048-36864748	0.4	Ln
Leaf width	Number of four seed per pod	Chr20:34772220-36767928	Chr20:35408048-36674350	0.42	Ln
Leaf width	Ratio of four seed per pod	Chr20:34772220-36767928	Chr20:35408048-36864748	0.41	Ln
Leaf width	Ratio of two seed per pod	Chr20:34772220-36767928	Chr20:35589687-36429226	0.42	Ln
Leaf width	Stem shape	Chr20:34772220-36767928	Chr20:36065864-36066371	0.4	Ln
Leaf area	Leaf length	Chr20:35408048-36674350	Chr20:35819212-36429226	0.47	Ln
Leaf area	Leaf width	Chr20:35408048-36674350	Chr20:34772220-36767928	0.42	Ln
Leaf area	Number of four seed per pod	Chr20:35408048-36674350	Chr20:35408048-36674350	0.46	Ln
Leaf area	Ratio of four seed per pod	Chr20:35408048-36674350	Chr20:35408048-36864748	0.45	Ln
Leaf area	Ratio of two seed per pod	Chr20:35408048-36674350	Chr20:35589687-36429226	0.46	Ln
Leaf area	Stem shape	Chr20:35408048-36674350	Chr20:36065864-36066371	0.44	Ln
Number of four seed per pod	Ratio of four seed per pod	Chr20:35408048-36674350	Chr20:35408048-36864748	0.45	Ln
Number of four seed per pod	Ratio of two seed per pod	Chr20:35408048-36674350	Chr20:35589687-36429226	0.46	Ln
Number of four seed per pod	Stem shape	Chr20:35408048-36674350	Chr20:36065864-36066371	0.44	Ln
Ratio of four seed per pod	Ratio of two seed per pod	Chr20:35408048-36864748	Chr20:35589687-36429226	0.44	Ln
Ratio of four seed per pod	Stem shape	Chr20:35408048-36864748	Chr20:36065864-36066371	0.42	Ln
Ratio of two seed per pod	Stem shape	Chr20:35589687-36429226	Chr20:36065864-36066371	0.48	Ln
Leaf length	Leaf width	Chr20:35819212-36429226	Chr20:34772220-36767928	0.41	Ln
Leaf length	Number of four seed per pod	Chr20:35819212-36429226	Chr20:35408048-36674350	0.47	Ln
Leaf length	Ratio of four seed per pod	Chr20:35819212-36429226	Chr20:35408048-36864748	0.45	Ln
Leaf length	Ratio of two seed per pod	Chr20:35819212-36429226	Chr20:35589687-36429226	0.51	Ln
Leaf length	Stem shape	Chr20:35819212-36429226	Chr20:36065864-36066371	0.51	Ln
